# Supplementary material for: Mitochondrial NADH-redox inflexibility constrains genomic and epigenetic stability in pluripotent stem cells
Source: EMBO J. 2026 May 27;45(13):4417–46. doi: 10.1038/s44318-026-00784-2 (PMC13324003; doi:10.1038/s44318-026-00784-2)
Supplement: Supplementary file 1 — Table EV1 [file 44318_2026_784_MOESM1_ESM.xlsx]

## Sheet: Table EV1 legend
Table EV1 lists p-values from all statistical tests corresponding to Figures 1–4 and EV1–5.

## Sheet: Figure 1
Figure 1B	Ctrl vs Asp	Rot vs Rot+Asp	Ant vs Ant+Asp
P value	0.00593419	0.643887	0.934202
Figure 1C	Ctrl vs Rot	Ctrl vs Ant
p value	0.000502146	0.00938186
Figure 1E	Ctrl vs Rot	Ctrl vs Ant
p value	1.824e-07	5.55821e-12
Figure 1F	Ctrl vs Ndi1	Ctrl vs Rot	Rot vs Rot+Ndi1
p value	0.362799	0.00309114	0.00378138
Figure 1H	Ctrl vs Ndi1	Ctrl vs Rot	Rot vs Rot+Ndi1
p value	0.518772	6.56254e-06	0.00318471
Figure 1L	Ctrl vs QC1 5 µM	Ctrl vs QC1 10 µM
p value	6.55851e-05	0.000207718
Figure 1M	Ctrl vs QC1 5 µM	Ctrl vs QC1 10 µM
p value	1.11305e-05	0.00291233
Figure 1Q	Ctrl vs QC1	Rot vs Rot+ QC1	Ant vs Ant+QC1
p value	0.00314572	0.0284824	0.00988685
Figure 1R	Ctrl vs QC1	Rot vs Rot+ QC1	Ant vs Ant+QC1
p value	0.314065	0.00469215	0.0121694
Figure 1T	Ctrl vs Pyr	Ctrl vs QC1	Ctrl vs Pyr+QC1	Rot vs Pyr	Rot vs QC1	Rot vs Rot+Pyr+QC1	QC1 vs Rot+Pyr+QC1	Rot+QC1 vs Rot+Pyr+QC1	Ant vs Pyr	Ant vs QC1	Ant vs Ant+Pyr+QC1	QC1 vs Ant+Pyr+QC1	Ant+QC1 vs Ant+Pyr+QC1
p value	0.0383093	0.0282411	0.0389174	0.0533553	0.388083	0.00885576	0.00992491	0.014301	0.25138	0.0562064	0.00510744	0.00725826	0.00868355
Figure 1U	Ctrl vs Pyr	Ctrl vs QC1	Ctrl vs Pyr+QC1	Rot vs Pyr	Rot vs QC1	Rot vs Rot+Pyr+QC1	QC1 vs Rot+Pyr+QC1	Rot+QC1 vs Rot+Pyr+QC1	Ant vs Pyr	Ant vs QC1	Ant vs Ant+Pyr+QC1	QC1 vs Ant+Pyr+QC1	Ant+QC1 vs Ant+Pyr+QC1
p value	0.00287964	0.453054	0.000693086	5.00533e-05	0.00878213	1.32413e-06	0.00880894	0.000850855	1.26639e-05	1.26639e-05	1.8216e-06	0.00196586	0.000234193

## Sheet: Figure EV1
Figure EV1E	Ctrl vs Pyr	Ctrl vs AKB	Rot vs Rot+Pyr	Rot vs Rot+AKB	Ant vs Ant+Pyr	Ant vs Ant+AKB		Ctrl vs Pyr	Ctrl vs AKB	Rot vs Rot+Pyr	Rot vs Rot+AKB	Ant vs Ant+Pyr	Ant vs Ant+AKB
p value	0.0138	0.002	0.0328	0.0348	0.0086	0.0094		<0.0001	0.0003	0.0036	0.0141	0.001	0.0074
Figure EV1F	Ctrl vs Asp	Rot vs Rot+Asp	Ant vs Ant+Asp
p value	0.0259	0.0057
Figure EV1I	Ctrl vs LbNox	Ctrl vs Mito-LbNox	Rot vs Rot+Cyto-LbNox	Rot vs Rot+Mito-LbNox	Ant vs Ant+Cyto-LbNox	Ant vs Ant+Mito-LbNox
p value	0.5367	0.9784	<0.0001	<0.0001	0.0043	0.0092
Figure EV1J	Ctrl vs LbNox	Ctrl vs Mito-LbNox	Rot vs Rot+Cyto-LbNox	Rot vs Rot+Mito-LbNox	Ant vs Ant+Cyto-LbNox	Ant vs Ant+Mito-LbNox
p value	0.0034	0.0129	0.0002	0.0002	0.0003	0.0003
Figure EV1K	Ctrl vs LbNox	Ctrl vs Mito-LbNox	Rot vs Rot+Cyto-LbNox	Rot vs Rot+Mito-LbNox	Ant vs Ant+Cyto-LbNox	Ant vs Ant+Mito-LbNox
p value	0.1678	0.6557	0.6611	0.9493	0.1825	0.1825
Figure EV1L	Ctrl vs LbNox	Ctrl vs Mito-LbNox	Rot vs Rot+Cyto-LbNox	Rot vs Rot+Mito-LbNox	Ant vs Ant+Cyto-LbNox	Ant vs Ant+Mito-LbNox
p value	0.4279	0.6971	0.3303	0.173	0.7134	0.5294
Figure EV1M	Ctrl vs Lactate	Rot vs Rot+Lactate	Ant vs Ant+Lactate
p value	<0.0001	0.0292	0.3037
Figure EV1N	Ctrl vs Lactate	Rot vs Rot+Lactate	Ant vs Ant+Lactate
p value	0.0003	0.0117	0.0022
Figure EV1O	Ctrl vs DS 50 nM	Ctrl vs DS 100 nM	Rot vs Rot+DS 50 nM	Rot vs Rot+DS 100 nM	Ant vs Ant+DS 50 nM	Ant vs Ant+DS 100 nM
p value	0.0575	0.0371	0.0028	0.0078	0.0091	0.0025
Figure EV1P	Ctrl vs DS 50 nM	Ctrl vs DS 100 nM	Rot vs Rot+DS 50 nM	Rot vs Rot+DS 100 nM	Ant vs Ant+DS 50 nM	Ant vs Ant+DS 100 nM
p value	0.6366	0.6108	0.0061	0.0188	0.0622	0.0063
Figure EV1Q	Ctrl vs DS 50 nM	Ctrl vs DS 100 nM	Rot vs Rot+DS 50 nM	Rot vs Rot+DS 100 nM	Ant vs Ant+DS 50 nM	Ant vs Ant+DS 100 nM
p value	0.0002	<0.0001	0.786	0.3135	0.3543	0.6531
Figure EV1R	Ctrl vs DS 50 nM	Ctrl vs DS 100 nM	Rot vs Rot+DS 50 nM	Rot vs Rot+DS 100 nM	Ant vs Ant+DS 50 nM	Ant vs Ant+DS 100 nM
p value	0.5306	0.1033	0.7243	0.4318	0.3899	0.4034

## Sheet: Figure EV2
Figure EV2A	Ctrl vs Thr	Rot vs Rot+Thr	Ant vs Ant+Thr
p value	<0.0001	0.0006	0.0039
Figure EV2B	Ctrl vs Thr	Rot vs Rot+Thr	Ant vs Ant+Thr
p value	0.082	0.0601	0.626
Figure EV2D	Ctrl vs QC1	Ctrl vs Rot	Ctrl vs Rot+QC1
p value	0.0002	<0.0001	0.0001
Figure EV2F	Ctrl vs QC1 5 µM	Ctrl vs QC1 10 µM
p value	0.0009	<0.0001
Figure EV2H	Ctrl vs QC1	Pier vs Pier+QC1	Myxo vs Myxo+QC1	NaN3 vs NaN3+QC1	Oligo vs Oligo+QC1
p value	0.0006	0.0037	0.0003	0.009	0.0006
Figure EV2I	Ctrl vs QC1	Pier vs Pier+QC1	Myxo vs Myxo+QC1	NaN3 vs NaN3+QC1	Oligo vs Oligo+QC1
p value	0.4457	0.0003	<0.0001	0.0001	0.0002
	Citric acid			Fumaric acid			IMP		CTP			Adenosine			Deoxyadenosine
Figure EV2J	Ctrl vs QC1	Ctrl vs Rot	Rot vs Rot+QC1	Ctrl vs QC1	Ctrl vs Rot	Rot vs Rot+QC1	Ctrl vs QC1	Ctrl vs Rot	Ctrl vs QC1	Ctrl vs Rot	Rot vs Rot+QC1	Ctrl vs QC1	Ctrl vs Rot	Rot vs Rot+QC1	Ctrl vs QC1	Ctrl vs Rot	Rot vs Rot+QC1
p value	0.2192	0.0071	0.0269	0.5243	0.2386	0.0133	0.001	0.0043	0.6209	0.0115	0.0049	0.1175	0.0121	0.0263	0.5201	0.0056	0.0113
Figure EV2K	MEF vs 3T3	MEF vs E14
p value	<0.0001	<0.0001
Figure EV2L
p value	Ctrl vs QC1	Ctrl vs Pyr	Ctrl vs Pyr+QC1	Rot vs QC1	Rot vs Pyr	Rot vs Rot+Pyr+QC1	Rot+QC1 vs Rot+Pyr+QC1	Rot+Pyr vs Rot+Pyr+QC1	Ant vs QC1	Ant vs Pyr	Ant vs Ant+Pyr+QC1	Ant+QC1 vs Ant+Pyr+QC1	Ant+Pyr vs Ant+Pyr+QC1
	0.0173	0.3553	0.1803	0.0014	<0.0001	0.0001	0.0004	0.0025	0.0004	<0.0001	<0.0001	<0.0001	0.0011
Figure EV2M
p value	Ctrl vs QC1	Ctrl vs Pyr	Ctrl vs Pyr+QC1	Rot vs QC1	Rot vs Pyr	Rot vs Rot+Pyr+QC1	Rot+QC1 vs Rot+Pyr+QC1	Rot+Pyr vs Rot+Pyr+QC1	Ant vs QC1	Ant vs Pyr	Ant vs Ant+Pyr+QC1	Ant+QC1 vs Ant+Pyr+QC1	Ant+Pyr vs Ant+Pyr+QC1
	0.4579	<0.0001	<0.0001	0.0071	<0.0001	<0.0001	<0.0001	0.0021	0.0105	<0.0001	<0.0001	<0.0001	0.045
Figure EV2N
p value	Ctrl vs QC1	Ctrl vs Pyr	Ctrl vs Pyr+QC1	Rot vs QC1	Rot vs Pyr	Rot vs Rot+Pyr+QC1	Rot+QC1 vs Rot+Pyr+QC1	Rot+Pyr vs Rot+Pyr+QC1	Ant vs QC1	Ant vs Pyr	Ant vs Ant+Pyr+QC1	Ant+QC1 vs Ant+Pyr+QC1	Ant+Pyr vs Ant+Pyr+QC1
	0.3247	0.2331	0.0568	0.6039	0.0035	0.002	0.003	0.4137	0.0539	0.0003	0.0003	0.0003	0.1577
Figure EV2O
p value	Ctrl vs QC1	Ctrl vs Pyr	Ctrl vs Pyr+QC1	Rot vs QC1	Rot vs Pyr	Rot vs Rot+Pyr+QC1	Rot+QC1 vs Rot+Pyr+QC1	Rot+Pyr vs Rot+Pyr+QC1	Ant vs QC1	Ant vs Pyr	Ant vs Ant+Pyr+QC1	Ant+QC1 vs Ant+Pyr+QC1	Ant+Pyr vs Ant+Pyr+QC1
	0.1688	0.0012	0.0011	0.5329	0.0005	0.0005	0.0013	0.6411	0.6908	<0.0001	<0.0001	<0.0001	0.854
Figure EV2Q
P value	Ctrl vs NHI-2	QC1 vs NHI-2	Rot vs NHI-2	Rot+QC1 vs Rot+QC1+NHI-2	Ant vs NHI-2	Ant+QC1 vs Ant+QC1+NHI-2
	<0.0001	0.0002	0.0011	<0.0001	0.0073	0.0001
Figure EV2R
p value	Ctrl vs NHI-2	QC1 vs NHI-2	Rot vs NHI-2	Rot+QC1 vs Rot+QC1+NHI-2	Ant vs NHI-2	Ant+QC1 vs Ant+QC1+NHI-2
	0.0035	<0.0001	0.0034	<0.0001	0.0016	<0.0001

## Sheet: Figure 2
Figure 2D	shRisp#2+blank vs shRisp#2+blank+QC1 P1	shRisp#2+blank vs shRisp#2+blank+QC1 P2	shRisp#2+blank vs shRisp#2+blank+QC1 P3
p value	0.00185775	0.000844777	8.86207e-05
Figure 2F	WT vs Polg-mut#1	WT vs Polg-mut#2	WT vs WT+QC1	Polg-mut#1 vs Polg-mut#1+QC1	Polg-mut#2 vs Polg-mut#2+QC1
p value	0.000835197	0.00193719	0.0120302	0.00887946	0.0122433

## Sheet: Figure EV3
Figure EV3A	shLuc vs shRisp#1	shLuc vs shRisp#2
p value	<0.0001	0.0002
Figure EV3B	shLuc vs shRisp#1	shLuc vs shRisp#2
p value	<0.0001	<0.0001
Figure EV3C	shLuc vs shRisp#1	shLuc vs shRisp#2	shLuc vs shLuc+QC1	shRisp#1 vs shRisp#1+QC1	shRisp#2 vs shRisp#2+QC1
p value	0.0408	0.029	0.0045	0.0046	0.0084
Figure EV3E	shRisp#1+blank vs shRisp#1+blank+QC1 P1	shRisp#1+blank vs shRisp#1+blank+QC1 P2	shRisp#1+blank vs shRisp#1+blank+QC1 P3
p value	0.442865	0.045391	0.014481
Figure EV3H	WT vs WT+QC1
p value	0.001

## Sheet: Figure 3
Figure 3A	P1 VS P3
p value	0.0212189
Figure 3D	Ctrl vs QC1	QC1+UK vs QC1+UK+Acetate	QC1+3-FP vs QC1+3-FP+Acetate
p value	0.0111795	0.00417934	0.000799912
Figure 3F	Ctrl vs QC1
p value	0.00887957
Figure 3G	Ctrl vs QC1
p value	<0.0001
Figure 3M	Ctrl vs Ndi1
p value	0.000976872
Figure 3N	Ctrl vs Ndi1
p value	<0.0001
Figure 3N	Ctrl vs Ndi1	Ndi1 vs Ndi1+UK	Ndi1 vs Ndi1+3-FP
p value	<0.0001	<0.0001	<0.0001

## Sheet: Figure EV4
	Oct4	Nanog	Sox2	Klf4	Esrrb	Rex1	Dppa5a
Figure EV4C	Ctrl vs +QC1	Ctrl vs +QC1	Ctrl vs +QC1	Ctrl vs +QC1	Ctrl vs +QC1	Ctrl vs +QC1	Ctrl vs +QC1
p value	0.6976	0.3213	0.118	0.2065	0.0489	0.5451	0.0723
Figure EV4D	Ctrl vs Pyr	QC1 vs QC1+Pyr
p value	0.00324266	0.00586941
Figure EV4E	QC1 vs QC1+NHI-2
p value	<0.0001
Figure EV4F	Ctrl vs QC1	QC1 vs QC1+NHI-2
p value	0.098	<0.0001
Figure EV4G	Ctrl vs UK	Ctrl vs 3-FP
p value	0.3304	0.1603
Figure EV4H	Ctrl vs QC1	QC1 vs QC1+Pyr+Gly
p value	0.0036	0.0106
Figure EV4I	Ctrl vs QC1	QC1 vs QC1+Pyr+Gly
p value	0.016	0.9637
Figure EV4J	Ctrl vs QC1	QC1 vs QC1+Pyr+Gly
p value	<0.0001	0.0815
	Oct4	Nanog	Sox2	Klf4	Esrrb	Rex1	Dppa5a
Figure EV4M	Ctrl vs +AZD	Ctrl vs +AZD	Ctrl vs +AZD	Ctrl vs +AZD	Ctrl vs +AZD	Ctrl vs +AZD	Ctrl vs +AZD
p value	0.8388	0.994	0.0566	0.1709	<0.0001	0.8657	0.0575
Figure EV4O	Ctrl vs AZD
p value	0.0001
Figure EV4P	Ctrl vs AZD
p value	<0.0001
	Oct4	Nanog	Sox2	Klf4	Esrrb	Rex1	Dppa5a
Figure EV4S	Ctrl vs Ndi1	Ctrl vs Ndi1	Ctrl vs Ndi1	Ctrl vs Ndi1	Ctrl vs Ndi1	Ctrl vs Ndi1	Ctrl vs Ndi1
p value	0.6866	0.3882	0.8523	0.8095	0.2559	0.027	0.088

## Sheet: Figure 4
	56 h	56 h	72 h	72 h	72 h	72 h	96 h	120 h	144 h
	2cells	4cells	2cells	4cells	8cells	Morulae	Blastocysts	Blastocysts	Blastocysts
Figure 4C	Ctrl vs Rot	Ctrl vs Rot	Ctrl vs Rot	Ctrl vs Rot	Ctrl vs Rot	Ctrl vs Rot	Ctrl vs Rot	Ctrl vs Rot	Ctrl vs Rot
p value	1.80655e-05	1.80655e-05	0.0305049	0.0703397	0.233602	0.0110949
Figure 4G	Ctrl vs Rot	Ctrl vs Ant
p value	6.69627e-07	1.02333e-07
Figure 4H	Ctrl vs Ndi1	Ctrl vs Rot	Rot vs Rot+Ndi1
p value	0.78904	7.62202e-09	4.38652e-06
Figure 4I	Ctrl vs Ndi1	Ctrl vs Rot	Rot vs Rot+Ndi1
p value	0.12181	0.000110744	0.00510998
Figure 4L	Ctrl vs DS+SHIN1	Ctrl vs Rot	Rot vs Rot+DS+SHIN1
p value	0.000811546	2.15028e-10	0.00133202
Figure 4M	Ctrl vs DS+SHIN1	Ctrl vs Rot	Rot vs Rot+DS+SHIN1
p value	0.0514352	0.0164913	0.0469479

## Sheet: Figure EV5
	96 h	120 h	144 h
Figure EV5C	Ctrl vs Rot	Ctrl vs Rot	Ctrl vs Rot
p value	0.0005	0.0101	0.0002
Figure EV5E	Ctrl vs Rot 200 nM	Ctrl vs Rot 400 nM	Ctrl vs Rot 800 nM	Ctrl vs Rot 1600 nM
p value	<0.0001	<0.0001	<0.0001	<0.0001
	OCT4	OCT4	NANOG	NANOG
Figure EV5G	Ctrl vs Rot	Ctrl vs Ant	Ctrl vs Rot	Ctrl vs Ant
p value	0.1694	0.1166	0.0519	0.4368
	OCT4/H3	OCT4/H3	SOX2/H3	SOX2/H3
Figure EV5H	Ctrl vs Rot	Ctrl vs Ant	Ctrl vs Rot	Ctrl vs Ant
p value	0.0584	0.1418	0.7982	0.4603
Figure EV5I	Ctrl vs Pyr	Ctrl vs Rot	Rot vs Rot+Pyr
p value	0.8123	<0.0001	0.1214
Figure EV1J	Ctrl vs Lactate	Rot vs Rot+Lactate	Ant vs Ant+Lactate		Ctrl vs Lactate	Rot vs Rot+Lactate	Ant vs Ant+Lactate
p value	0.0002	0.0001	0.0009		<0.0001	0.0003	<0.0001
	NANOG	NANOG	PRDM14	PRDM14
Figure EV5L	Ctrl vs Rot	Ctrl vs Ant	Ctrl vs Rot	Ctrl vs Ant
p value	0.0703	0.1896	0.1819	0.5073
Figure EV4M	Ctrl vs Rot	Ctrl vs Ant
p value	<0.0001	<0.0001
Figure EV5N	Ctrl vs DS	Ctrl vs SHIN1	Rot vs Rot+DS	Rot vs Rot+SHIN1	Ant vs Ant+DS	Ant vs Ant+SHIN1		Ctrl vs DS	Ctrl vs SHIN1	Rot vs Rot+DS	Rot vs Rot+SHIN1	Ant vs Ant+DS	Ant vs Ant+SHIN1
p value	0.1467	0.404	0.029	0.0164	0.0233	0.0376		0.3632	0.6187	0.0233	0.0049	0.0413	0.0401
Figure EV5O	Ctrl vs DS	Ctrl vs SHIN1	Rot vs Rot+DS	Rot vs Rot+SHIN1	Ant vs Ant+DS	Ant vs Ant+SHIN1		Ctrl vs DS	Ctrl vs SHIN1	Rot vs Rot+DS	Rot vs Rot+SHIN1	Ant vs Ant+DS	Ant vs Ant+SHIN1
p value	0.0392	0.1537	0.7719	0.7032	0.9354	0.8451		0.809	0.8829	0.5391	0.8435	0.9594	0.8172
