# Supplementary material for: Mitochondrial NADH-redox inflexibility constrains genomic and epigenetic stability in pluripotent stem cells
Source: EMBO J. 2026 May 27;45(13):4417–46. doi: 10.1038/s44318-026-00784-2 (PMC13324003; doi:10.1038/s44318-026-00784-2)
Supplement: Supplementary file 3 — Source data Fig. 1 [file 44318_2026_784_MOESM3_ESM.zip]

Archive with 69 entries (48 files):
- Figure 1/
- Figure 1/A/
- Figure 1/A/Ant+Asp .jpg
- Figure 1/A/Ant-Asp .jpg
- Figure 1/A/Ctrl+Asp .jpg
- Figure 1/A/Ctrl-Asp .jpg
- Figure 1/A/Rot+Asp .jpg
- Figure 1/A/Rot-Asp .jpg
- Figure 1/B/
- Figure 1/B/Numerical_Data_for_Fig_1B.xlsx
- Figure 1/C/
- Figure 1/C/Numerical_Data_for_Fig_1C.xlsx
- Figure 1/D/
- Figure 1/D/mESCS_SONAR-ANT_004.fcs
- Figure 1/D/mESCS_SONAR-CTRL_002.fcs
- Figure 1/D/mESCS_SONAR-ROT_003.fcs
- Figure 1/E/
- Figure 1/E/Numerical_Data_for_Fig_1E.xlsx
- Figure 1/F/
- Figure 1/F/Numerical_Data_for_Fig_1F.xlsx
- Figure 1/G/
- Figure 1/G/+Ndi1+Rot.jpg
- Figure 1/G/+Ndi1-Rot.jpg
- Figure 1/G/Ctrl+Rot.jpg
- Figure 1/G/Ctrl-Rot.jpg
- Figure 1/H/
- Figure 1/H/Numerical_Data_for_Fig_1H.xlsx
- Figure 1/I/
- Figure 1/I/Numerical_Data_for_Fig_1I.xlsx
- Figure 1/K/
- Figure 1/K/QC1 0uM.tiff
- Figure 1/K/QC1 10uM.tiff
- Figure 1/K/QC1 5uM.tiff
- Figure 1/L/
- Figure 1/L/Numerical_Data_for_Fig_1L.xlsx
- Figure 1/M/
- Figure 1/M/Numerical_Data_for_Fig_1M.xlsx
- Figure 1/N/
- Figure 1/N/Numerical_Data_for_Fig_1N.xlsx
- Figure 1/O/
- Figure 1/O/Numerical_Data_for_Fig_1O.xlsx
- Figure 1/P/
- Figure 1/P/Ant+QC1(5uM).tif
- Figure 1/P/Ant-QC1.tif
- Figure 1/P/Ctrl+QC1(5uM).tif
- Figure 1/P/Ctrl-QC1.tif
- Figure 1/P/Rot+QC1(5uM).tif
- Figure 1/P/Rot-QC1.tif
- Figure 1/Q/
- Figure 1/Q/Numerical_Data_for_Fig_1Q.xlsx
- Figure 1/R/
- Figure 1/R/Numerical_Data_for_Fig_1R.xlsx
- Figure 1/S/
- Figure 1/S/Ant .tiff
- Figure 1/S/Ant+Pyr.tiff
- Figure 1/S/Ant+QC1(5uM)+Pyr.tiff
- Figure 1/S/Ant+QC1(5uM).tiff
- Figure 1/S/Ctrl+Pyr.tiff
- Figure 1/S/Ctrl+QC1(5uM)+Pyr.tiff
- Figure 1/S/Ctrl+QC1(5uM).tiff
- Figure 1/S/Ctrl.tiff
- Figure 1/S/Rot .tiff
- Figure 1/S/Rot+Pyr .tiff
- Figure 1/S/Rot+QC1(5uM) .tiff
- Figure 1/S/Rot+QC1(5uM)+Pyr .tiff
- Figure 1/T/
- Figure 1/T/Numerical_Data_for_Fig_1T.xlsx
- Figure 1/U/
- Figure 1/U/Numerical_Data_for_Fig_1U.xlsx
