# Supplementary material for: Mitochondrial NADH-redox inflexibility constrains genomic and epigenetic stability in pluripotent stem cells
Source: EMBO J. 2026 May 27;45(13):4417–46. doi: 10.1038/s44318-026-00784-2 (PMC13324003; doi:10.1038/s44318-026-00784-2)
Supplement: Supplementary file 3 — Source data Fig. 1 [file 44318_2026_784_MOESM3_ESM.zip › Figure 1/B/Numerical_Data_for_Fig_1B.xlsx]

## Sheet: Sheet1
R1						Relative cell number				R1	R2	R3	R4	AVERAGE	STDEV	T.TEST	T.TEST
Ctrl	0.94	6	5.64	5.64	Ctrl	1			Ctrl	1	1	1	1	1	0
Asp(10mM)	0.9	4	3.6	5.64	Asp(10mM)	0.638298			Asp(10mM)	0.638298	0.763699	0.892857	0.815217	0.777518	0.106923	0.00593419
Rot	0.3	1	0.3	5.64	Rot	0.0531915			Rot	0.0531915	0.0799087	0.0791667	0.0706522	0.0707298	0.0124235	6.01772e-12
Rot+Asp(10mM)	0.18	1	0.18	5.64	Rot+Asp(10mM)	0.0319149			Rot+Asp(10mM)	0.0319149	0.0936073	0.109127	0.082971	0.079405	0.0334322		0.643887
Ant	0.24	1	0.24	5.64	Ant	0.0425532			Ant	0.0425532	0.0696347	0.0515873	0.0797101	0.0608713	0.0168666	3.53496e-11
Ant+Asp(10mM)	0.1	1	0.1	5.64	Ant+Asp(10mM)	0.0177305			Ant+Asp(10mM)	0.0177305	0.0696347	0.0734127	0.0887681	0.0623865	0.0308991		0.934202
R2						Relative cell number
Ctrl	0.73	6	4.38	4.38	Ctrl	1
Asp(10mM)	0.5575	6	3.345	4.38	Asp(10mM)	0.763699
Rot	0.175	2	0.35	4.38	Rot	0.0799087
Rot+Asp(10mM)	0.205	2	0.41	4.38	Rot+Asp(10mM)	0.0936073
Ant	0.1525	2	0.305	4.38	Ant	0.0696347
Ant+Asp(10mM)	0.1525	2	0.305	4.38	Ant+Asp(10mM)	0.0696347
R3						Relative cell number
Ctrl	0.84	6	5.04	5.04	Ctrl	1
Asp(10mM)	0.75	6	4.5	5.04	Asp(10mM)	0.892857
Rot	0.399	1	0.399	5.04	Rot	0.0791667
Rot+Asp(10mM)	0.55	1	0.55	5.04	Rot+Asp(10mM)	0.109127
Ant	0.26	1	0.26	5.04	Ant	0.0515873
Ant+Asp(10mM)	0.37	1	0.37	5.04	Ant+Asp(10mM)	0.0734127
R4						Relative cell number
Ctrl	0.92	6	5.52	5.52	Ctrl	1
Asp(10mM)	0.9	5	4.5	5.52	Asp(10mM)	0.815217
Rot	0.39	1	0.39	5.52	Rot	0.0706522
Rot+Asp(10mM)	0.458	1	0.458	5.52	Rot+Asp(10mM)	0.082971
Ant	0.44	1	0.44	5.52	Ant	0.0797101
Ant+Asp(10mM)	0.49	1	0.49	5.52	Ant+Asp(10mM)	0.0887681
