# Supplementary material for: Mitochondrial NADH-redox inflexibility constrains genomic and epigenetic stability in pluripotent stem cells
Source: EMBO J. 2026 May 27;45(13):4417–46. doi: 10.1038/s44318-026-00784-2 (PMC13324003; doi:10.1038/s44318-026-00784-2)
Supplement: Supplementary file 3 — Source data Fig. 1 [file 44318_2026_784_MOESM3_ESM.zip › Figure 1/C/Numerical_Data_for_Fig_1C.xlsx]

## Sheet: Sheet1
	R1	R2	R3		R1	R2	R3		R1	R2	R3
description	Ctrl	Ctrl	Ctrl	Ctrl-AVERAGE	Rot	Rot	Rot	Rot-AVERAGE	Ant	Ant	Ant	Ant-AVERAGE
NADH	535.72	2515.46	2035.85	1695.68	8725.74	10226.2	11754.4	10235.4	8922.84	4294.05	14566.9	9261.26
NAD+	51572.2	98119.2	118881		117570	106369	100940		89381.1	136149	129437
	0.0328797				0.0870585				0.103615
	R1	R2	R3		R1	R2	R3		R1	R2	R3
	Ctrl	Ctrl	Ctrl	Ctrl-AVERAGE	Rot	Rot	Rot	Rot-AVERAGE	Ant	Ant	Ant	Ant-AVERAGE
NADH/NAD+	0.0328797	0.017282	0.014264	0.0214752	0.087058	0.096225	0.101401	0.0948947	0.103615	0.068023	0.07155	0.0810627
		AVERAGE	STDEV	T.TEST
	Ctrl	0.0214752	0.00999116
	Rot	0.0948947	0.00726345	0.000502146
	Ant	0.0810627	0.0196103	0.00938186
