# Supplementary material for: Mitochondrial NADH-redox inflexibility constrains genomic and epigenetic stability in pluripotent stem cells
Source: EMBO J. 2026 May 27;45(13):4417–46. doi: 10.1038/s44318-026-00784-2 (PMC13324003; doi:10.1038/s44318-026-00784-2)
Supplement: Supplementary file 3 — Source data Fig. 1 [file 44318_2026_784_MOESM3_ESM.zip › Figure 1/E/Numerical_Data_for_Fig_1E.xlsx]

## Sheet: Sheet1
R1		Amcyan/FITC								Relative SoNar level
Ctrl										R1	R2	R3	R4	R5	AVERAGE	STDEV	T.TEST
Amcyan	4137	1.7687			Amcyan/FITC		Relative SoNar level		Ctrl	1	1	1	1	1	1	0
FITC	2339			Ctrl	1.7687	1.7687	1		Rot	2.47805	2.26193	2.22711	2.21531	2.00665	2.23781	0.167597	1.824e-07
Rot				Rot	4.38294	1.7687	2.47805		Ant	2.64351	2.69808	2.77392	2.79318	2.68643	2.71902	0.0626825	5.55821e-12
Amcyan	7657	4.38294		Ant	4.67558	1.7687	2.64351
FITC	1747
Ant
Amcyan	6644	4.67558
FITC	1421
R2		Amcyan/FITC
Ctrl					Amcyan/FITC		Relative SoNar level
Amcyan	4037	1.80304		Ctrl	1.80304	1.80304	1
FITC	2239			Rot	4.07834	1.80304	2.26193
Rot				Ant	4.86473	1.80304	2.69808
Amcyan	7288	4.07834
FITC	1787
Ant
Amcyan	6869	4.86473
FITC	1412
R3		Amcyan/FITC
Ctrl
Amcyan	3320	0.807589			Amcyan/FITC		Relative SoNar level
FITC	4111			Ctrl	0.807589	0.807589	1
ROT				Rot	1.79859	0.807589	2.22711
Amcyan	4599	1.79859		Ant	2.24019	0.807589	2.77392
FITC	2557
ANT
Amcyan	4281	2.24019
FITC	1911
R4		Amcyan/FITC
Ctrl					Amcyan/FITC		Relative SoNar level
Amcyan	3301	0.802577		Ctrl	0.802577	0.802577	1
FITC	4113			Rot	1.77795	0.802577	2.21531
ROT				Ant	2.24174	0.802577	2.79318
Amcyan	4484	1.77795
FITC	2522
ANT
Amcyan	4071	2.24174
FITC	1816
R5		Amcyan/FITC
Ctrl
Amcyan	1305	0.265352			Amcyan/FITC		Relative SoNar level
FITC	4918			Ctrl	0.265352	0.265352	1
ROT				Rot	0.532468	0.265352	2.00665
Amcyan	1517	0.532468		Ant	0.712849	0.265352	2.68643
FITC	2849
ANT
Amcyan	1276	0.712849
FITC	1790
