# Supplementary material for: Mitochondrial NADH-redox inflexibility constrains genomic and epigenetic stability in pluripotent stem cells
Source: EMBO J. 2026 May 27;45(13):4417–46. doi: 10.1038/s44318-026-00784-2 (PMC13324003; doi:10.1038/s44318-026-00784-2)
Supplement: Supplementary file 3 — Source data Fig. 1 [file 44318_2026_784_MOESM3_ESM.zip › Figure 1/F/Numerical_Data_for_Fig_1F.xlsx]

## Sheet: Sheet1
R1										Relative SoNar level
Ctrl		AmCyan/FITC								R1	R2	R3	AVERAGE	STDEV	T.TEST	T.TEST
Amcyan	2851	0.785832			AmCyan/FITC	FITC	Relative SoNar level		Ctrl	1	1	1	1	0
FITC	3628			Ctrl	0.785832	0.785832	1		Ndi1	1.23639	1.10162	0.932573	1.09019	0.152229	0.362799
Ndi1				Ndi1	0.971594	0.785832	1.23639		Rot	3.236	3.28704	2.3435	2.95551	0.530632	0.00309114
Amcyan	3865	0.971594		Rot	2.54295	0.785832	3.236		Rot+Ndi1	1.15496	1.09022	0.909098	1.05143	0.127439		0.00378138
FITC	3978			Rot+Ndi1	0.907605	0.785832	1.15496
Rot
Amcyan	5269	2.54295
FITC	2072
Rot+Ndi1
Amcyan	3664	0.907605
FITC	4037
R2
Ctrl					AmCyan/FITC		Relative SoNar level
Amcyan	1867	0.673521		Ctrl	0.673521	0.673521	1
FITC	2772			Ndi1	0.741961	0.673521	1.10162
Ndi1				Rot	2.21389	0.673521	3.28704
Amcyan	1846	0.741961		Rot+Ndi1	0.734286	0.673521	1.09022
FITC	2488
Rot
Amcyan	2805	2.21389
FITC	1267
Rot+Ndi1
Amcyan	1799	0.734286
FITC	2450
R3
Ctrl							Relative SoNar level
Amcyan	4176	1.72633		Ctrl	1.72633	1.72633	1
FITC	2419			Ndi1	1.60993	1.72633	0.932573
Ndi1				Rot	4.04567	1.72633	2.3435
Amcyan	4020	1.60993		Rot+Ndi1	1.56941	1.72633	0.909098
FITC	2497
Rot
Amcyan	7796	4.04567
FITC	1927
Rot+Ndi1
Amcyan	3991	1.56941
FITC	2543
