# Supplementary material for: Mitochondrial NADH-redox inflexibility constrains genomic and epigenetic stability in pluripotent stem cells
Source: EMBO J. 2026 May 27;45(13):4417–46. doi: 10.1038/s44318-026-00784-2 (PMC13324003; doi:10.1038/s44318-026-00784-2)
Supplement: Supplementary file 3 — Source data Fig. 1 [file 44318_2026_784_MOESM3_ESM.zip › Figure 1/H/Numerical_Data_for_Fig_1H.xlsx]

## Sheet: Sheet1
R1					Relative cell number			Relative cell number
Ctrl	1.14	6	6.84	6.84	1			R1	R2	R3	AVERAGE	STDEV	T.TEST	T.TEST
Ndi1	1.06	6	6.36	6.84	0.929825		Ctrl	1	1	1	1	0
Rot	0.35	3	1.05	6.84	0.153509		Ndi1	0.929825	1.1	1.08571	1.03851	0.0943975	0.518772
Rot+Ndi1	0.8	6	4.8	6.84	0.701754		Rot	0.153509	0.186	0.0914286	0.143646	0.048051	6.56254e-06
							Rot+Ndi1	0.701754	1.104	1.02857	0.944775	0.213815		0.00318471
R2					Relative cell number
Ctrl	1	5	5	5	1
Ndi1	1.1	5	5.5	5	1.1
Rot	0.31	3	0.93	5	0.186
Rot+Ndi1	1.84	3	5.52	5	1.104
R3					Relative cell number
Ctrl	0.7	3	2.1	2.1	1
Ndi1	0.76	3	2.28	2.1	1.08571
Rot	0.064	3	0.192	2.1	0.0914286
Rot+Ndi1	0.72	3	2.16	2.1	1.02857
