# Supplementary material for: Mitochondrial NADH-redox inflexibility constrains genomic and epigenetic stability in pluripotent stem cells
Source: EMBO J. 2026 May 27;45(13):4417–46. doi: 10.1038/s44318-026-00784-2 (PMC13324003; doi:10.1038/s44318-026-00784-2)
Supplement: Supplementary file 3 — Source data Fig. 1 [file 44318_2026_784_MOESM3_ESM.zip › Figure 1/I/Numerical_Data_for_Fig_1I.xlsx]

## Sheet: Sheet1
enst	ensg	name	mean_MEF	mean_ESC E14	LOG2 mESCs/MEFs
ENSMUST00000022522	ENSMUSG00000021953	Tdh	1	6032.2	12.5585
ENSMUST00000025778	ENSMUSG00000024827	Gldc	9.5	3457.6	8.50763
ENSMUST00000160025	ENSMUSG00000032607	Amt	21	812.2	5.27337
ENSMUST00000048001	ENSMUSG00000042102	Dmgdh	1	19.8	4.30743
ENSMUST00000018744	ENSMUSG00000020534	Shmt1	138.5	1739.4	3.65063
ENSMUST00000171999	ENSMUSG00000006378	Gcat	130.5	1076.4	3.04409
ENSMUST00000021443	ENSMUSG00000021048	Mthfd1	575.5	4110.8	2.83653
ENSMUST00000099856	ENSMUSG00000021311	Mtr	385.5	639.4	0.729988
ENSMUST00000023684	ENSMUSG00000022962	Gart	967.5	5910	2.61082
ENSMUST00000026846	ENSMUSG00000025747	Tyms	445	1155.4	1.37652
ENSMUST00000040484	ENSMUSG00000034424	Gcsh	581	1801.4	1.63251
ENSMUST00000026470	ENSMUSG00000025403	Shmt2	1575.5	2185.2	0.471956
ENSMUST00000074792	ENSMUSG00000059183	Mtfmt	186	181.2	-0.0377197
ENSMUST00000097788	ENSMUSG00000029009	Mthfr	995	392	-1.34384
ENSMUST00000071652	ENSMUSG00000029376	Mthfd2l	90.5	42.6	-1.08706
