# Supplementary material for: Mitochondrial NADH-redox inflexibility constrains genomic and epigenetic stability in pluripotent stem cells
Source: EMBO J. 2026 May 27;45(13):4417–46. doi: 10.1038/s44318-026-00784-2 (PMC13324003; doi:10.1038/s44318-026-00784-2)
Supplement: Supplementary file 3 — Source data Fig. 1 [file 44318_2026_784_MOESM3_ESM.zip › Figure 1/L/Numerical_Data_for_Fig_1L.xlsx]

## Sheet: Sheet1
R1							Relative cell number			Relative cell number
QC1 0 µM	0.45	5	2.25	2.25	1	QC1 0 µM	1			R1	R2	R3	AVERAGE	STDEV	T.TEST
QC1 5 µM	0.25	5	1.25	2.25	0.555556	QC1 5 µM	0.555556		QC1 0 µM	1	1	1	1	0
QC1 10 µM	0.13	5	0.65	2.25	0.288889	QC1 10 µM	0.288889		QC1 5 µM	0.555556	0.524444	0.46	0.513333	0.0487371	6.55851e-05
R2							Relative cell number		QC1 10 µM	0.288889	0.422222	0.2475	0.319537	0.0913041	0.000207718
QC1 0 µM	0.75	6	4.5	4.5	1	QC1 0 µM	1
QC1 5 µM	0.59	4	2.36	4.5	0.524444	QC1 5 µM	0.524444
QC1 10 µM	0.475	4	1.9	4.5	0.422222	QC1 10 µM	0.422222
R3							Relative cell number
QC1 0 µM	0.8	5	4	4	1	QC1 0 µM	1
QC1 5 µM	0.46	4	1.84	4	0.46	QC1 5 µM	0.46
QC1 10 µM	0.33	3	0.99	4	0.2475	QC1 10 µM	0.2475
