# Supplementary material for: Mitochondrial NADH-redox inflexibility constrains genomic and epigenetic stability in pluripotent stem cells
Source: EMBO J. 2026 May 27;45(13):4417–46. doi: 10.1038/s44318-026-00784-2 (PMC13324003; doi:10.1038/s44318-026-00784-2)
Supplement: Supplementary file 3 — Source data Fig. 1 [file 44318_2026_784_MOESM3_ESM.zip › Figure 1/M/Numerical_Data_for_Fig_1M.xlsx]

## Sheet: Sheet1
R1							Relative NADH/NAD+ ratio
	QC1 0 µM	QC1 5 µM	QC1 10 µM	Blank			R1	R2	R3	AVERAGE	STDEV	T.TEST
NADT	6.931	6.13	6.332	0.704		QC1 0 µM	1	1	1	1	1.57009e-16
NADH	3.804	2.636	2.78			QC1 5 µM	0.557764	0.610386	0.574856	0.581002	0.0268442	1.11305e-05
						QC1 10 µM	0.58955	0.727974	0.527001	0.614841	0.102846	0.00291233
	QC1 0 µM	QC1 5 µM	QC1 10 µM
NADT	6.227	5.426	5.628
NADH	3.1	1.932	2.076
	QC1 0 µM	QC1 5 µM	QC1 10 µM
NAD+	3.127	3.494	3.552
NADH	3.1	1.932	2.076
	QC1 0 µM	QC1 5 µM	QC1 10 µM
NADH/NAD+	0.991366	0.552948	0.584459
	0.991366	0.991366	0.991366
	QC1 0 µM	QC1 5 µM	QC1 10 µM
NADH/NAD+	1	0.557764	0.58955
R2
	QC1 0 µM	QC1 5 µM	QC1 10 µM	Blank
NADT	3.607	4.443	4.484	0.53
NADH	1.119	0.957	1.106
	QC1 0 µM	QC1 5 µM	QC1 10 µM
NADT	3.077	3.913	3.954
NADH	0.589	0.427	0.576
	QC1 0 µM	QC1 5 µM	QC1 10 µM
NAD+	2.488	3.486	3.378
NADH	1.119	0.957	1.106
	QC1 0 µM	QC1 5 µM	QC1 10 µM
NADH/NAD+	0.449759	0.274527	0.327413
	0.449759	0.449759	0.449759
	QC1 0 µM	QC1 5 µM	QC1 10 µM
NADH/NAD+	1	0.610386	0.727974
R3
	QC1 0 µM	QC1 5 µM	QC1 10 µM	Blank
NADT	0.799	0.928	0.976	0.107
NADH	0.637	0.643	0.657
	QC1 0 µM	QC1 5 µM	QC1 10 µM
NADT	0.692	0.821	0.869
NADH	0.53	0.536	0.55
	QC1 0 µM	QC1 5 µM	QC1 10 µM
NAD+	0.162	0.285	0.319
NADH	0.53	0.536	0.55
	QC1 0 µM	QC1 5 µM	QC1 10 µM
NADH/NAD+	3.2716	1.8807	1.72414
	3.2716	3.2716	3.2716
	QC1 0 µM	QC1 5 µM	QC1 10 µM
NADH/NAD+	1	0.574856	0.527001
