# Supplementary material for: Mitochondrial NADH-redox inflexibility constrains genomic and epigenetic stability in pluripotent stem cells
Source: EMBO J. 2026 May 27;45(13):4417–46. doi: 10.1038/s44318-026-00784-2 (PMC13324003; doi:10.1038/s44318-026-00784-2)
Supplement: Supplementary file 3 — Source data Fig. 1 [file 44318_2026_784_MOESM3_ESM.zip › Figure 1/N/Numerical_Data_for_Fig_1N.xlsx]

## Sheet: Sheet1
Time(min)	Ctrl				QC1-5uM				QC1-10uM
8	179.913	189.36	201.257	179.892	136.896	148.948	143.911	128.3	138.617	122.228	123.973	128.722
16	186.646	194.396	207.705	179.635	150.895	159.83	160.671	139.653	148.883	128.017	126.164	134.886
24	191.427	198.579	212.3	197.809	160.952	159.824	169.213	148.596	154.526	137.073	129.529	138.503
32	340.542	332.668	358.789	315.006	312.244	262.582	299.913	272.624	255.868	246.669	191.243	219.198
40	344.708	333.965	361.525	316.897	322.561	275.247	328.433	276.378	270.254	253.083	201.477	223.42
48	349.444	345.433	369.884	324.151	327.229	279.818	334.867	275.293	272.978	254.797	212.42	224.386
56	36.0583	30.7134	33.1048	44.0795	25.9463	39.7086	35.0006	14.7662	13.7457	-2.38921	2.47075
64	33.7039	25.9598	31.559	39.7281	22.7009	40.4614	34.1452	14.4058	14.3891	-0.28119	5.60831
72	30.1838	22.292	28.8696	34.4831	20.1349	38.0846	30.5095	11.934	12.6442	-2.23411	4.14766
