# Supplementary material for: Mitochondrial NADH-redox inflexibility constrains genomic and epigenetic stability in pluripotent stem cells
Source: EMBO J. 2026 May 27;45(13):4417–46. doi: 10.1038/s44318-026-00784-2 (PMC13324003; doi:10.1038/s44318-026-00784-2)
Supplement: Supplementary file 3 — Source data Fig. 1 [file 44318_2026_784_MOESM3_ESM.zip › Figure 1/O/Numerical_Data_for_Fig_1O.xlsx]

## Sheet: Sheet1
Time(min)	Ctrl					QC1-5uM					QC1-10uM
8	11.06	12.5	14.17	14.02	12.77	17.64	20.45	16.17	18.57	19.97	22.87	28.3	23.38	21.75	20.43
16	10.57	11.98	13.74	14.04	12.48	16.94	20.99	15.84	16.23	20.39	23.43	27.64	22.08	21.47	21.18
24	10.27	11.82	13.52	13.85	12.44	16.91	20.87	16.21	16.19	20.3	22.68	27.73	21.82	21.69	21
32	39.48	43.1	44.92	46.11	42.18	63.69	66.3	64.84	40.3	75.68	70.89	73.67	66.72	60.65	70.67
40	40.03	43.58	43.94	45.73	41.26	60.93	65.84	65.84	44.29	75.38	69.95	74.65	71.5	62.54	68.88
48	39.55	42.76	42.63	45	39.49	56.97	63.45	63.55	43.25	72.65	66.84	69.87	74.38	61.87	66.48
56	5.92	8.46	4.59	5.81	4.65	8.85	6.81	6.73	1.51	8.27	5.3	4.88	6.87	7.65	6.72
64	4.89	5.95	5.94	5.82	5.32	9.05	8.37	8.7	4.17	10.63	8.72	8.32	8.14	11.77	9.45
72	6.36	7.59	7.91	7.81	6.98	10.53	9.95	10.26	5.17	12.46	10.85	11.01	10.28	13.79	11.76
