# Supplementary material for: Mitochondrial NADH-redox inflexibility constrains genomic and epigenetic stability in pluripotent stem cells
Source: EMBO J. 2026 May 27;45(13):4417–46. doi: 10.1038/s44318-026-00784-2 (PMC13324003; doi:10.1038/s44318-026-00784-2)
Supplement: Supplementary file 3 — Source data Fig. 1 [file 44318_2026_784_MOESM3_ESM.zip › Figure 1/Q/Numerical_Data_for_Fig_1Q.xlsx]

## Sheet: Sheet1
											Relative cell number
R1					Relative cell number			Relative cell number			R1	R2	R3	AVERAGE	STDEV	T.TEST
Ctrl	0.75	6	4.5	4.5	1		Ctrl	1		Ctrl	1	1	1	1	0
QC1(5 µM)	0.55	4	2.2	4.5	0.488889		QC1(5 µM)	0.488889		QC1(5 µM)	0.488889	0.666667	0.413333	0.522963	0.130059	0.00314572
Rot	0.24	2.5	0.6	4.5	0.133333		Rot	0.133333		Rot	0.133333	0.201613	0.11	0.148315	0.0476086
Rot+QC1(5 µM)	0.57	2.5	1.425	4.5	0.316667		Rot+QC1(5 µM)	0.316667		Rot+QC1(5 µM)	0.316667	0.403226	0.25	0.323297	0.0768278	0.0284824
Ant	0.16	2.5	0.4	4.5	0.0888889		Ant	0.0888889		Ant	0.0888889	0.0806452	0.09	0.0865114	0.00511055
Ant+QC1(5 µM)	0.41	2.5	1.025	4.5	0.227778		Ant+QC1(5 µM)	0.227778		Ant+QC1(5 µM)	0.227778	0.362903	0.25	0.280227	0.0724567	0.00988685
R2					Relative cell number			Relative cell number
Ctrl	0.62	6	3.72	3.72	1		Ctrl	1
QC1(5 µM)	0.62	4	2.48	3.72	0.666667		QC1(5 µM)	0.666667
Rot	0.25	3	0.75	3.72	0.201613		Rot	0.201613
Rot+QC1(5 µM)	0.5	3	1.5	3.72	0.403226		Rot+QC1(5 µM)	0.403226
Ant	0.1	3	0.3	3.72	0.0806452		Ant	0.0806452
Ant+QC1(5 µM)	0.45	3	1.35	3.72	0.362903		Ant+QC1(5 µM)	0.362903
R3					Relative cell number			Relative cell number
Ctrl	0.5	6	3	3	1		Ctrl	1
QC1(5 µM)	0.31	4	1.24	3	0.413333		QC1(5 µM)	0.413333
Rot	0.11	3	0.33	3	0.11		Rot	0.11
Rot+QC1(5 µM)	0.25	3	0.75	3	0.25		Rot+QC1(5 µM)	0.25
Ant	0.09	3	0.27	3	0.09		Ant	0.09
Ant+QC1(5 µM)	0.25	3	0.75	3	0.25		Ant+QC1(5 µM)	0.25
