# Supplementary material for: Mitochondrial NADH-redox inflexibility constrains genomic and epigenetic stability in pluripotent stem cells
Source: EMBO J. 2026 May 27;45(13):4417–46. doi: 10.1038/s44318-026-00784-2 (PMC13324003; doi:10.1038/s44318-026-00784-2)
Supplement: Supplementary file 3 — Source data Fig. 1 [file 44318_2026_784_MOESM3_ESM.zip › Figure 1/R/Numerical_Data_for_Fig_1R.xlsx]

## Sheet: Sheet1
R1		AmCyan/FITC									Relative SoNar level
Ctrl											R1	R2	R3	R4	AVERAGE	STDEV	T.TEST
Amcyan	1867	0.673521		AmCyan/FITC		Relative SoNar level				Ctrl	1	1	1	1	1	0
FITC	2772		Ctrl	0.673521	0.673521	1				QC1(5 µM)	1.08892	0.917021	0.672275	0.942244	0.905115	0.172741	0.314065
QC1(5 µM)			QC1(5 µM)	0.733409	0.673521	1.08892				Rot	3.28704	3.00596	2.2985	2.10459	2.67402	0.5631
Amcyan	1945	0.733409	Rot	2.21389	0.673521	3.28704				Rot+QC1(5 µM)	1.20175	1.68597	1.13447	1.29408	1.32907	0.246767	0.00469215
FITC	2652		Rot+QC1(5 µM)	0.809407	0.673521	1.20175				Ant	3.94611	3.01792	2.44828	2.2265	2.9097	0.767145
Rot			Ant	2.65779	0.673521	3.94611				Ant+QC1(5 µM)	1.42673	1.90191	1.14797	1.21155	1.42204	0.341427	0.0121694
Amcyan	2805	2.21389	Ant+QC1(5 µM)	0.960931	0.673521	1.42673
FITC	1267
Rot+QC1(5 µM)
Amcyan	1979	0.809407
FITC	2445
Ant
Amcyan	2695	2.65779
FITC	1014
Ant+QC1(5 µM)
Amcyan	2189	0.960931
FITC	2278
R2		AmCyan/FITC
Ctrl
Amcyan	1939	0.492382
FITC	3938
QC1(5 µM)				AmCyan/FITC		Relative SoNar level
Amcyan	1984	0.451525	Ctrl	0.492382	0.492382	1
FITC	4394		QC1(5 µM)	0.451525	0.492382	0.917021
Rot			Rot	1.48008	0.492382	3.00596
Amcyan	2972	1.48008	Rot+QC1(5 µM)	0.830143	0.492382	1.68597
FITC	2008		Ant	1.48597	0.492382	3.01792
Rot+QC1(5 µM)			Ant+QC1(5 µM)	0.936465	0.492382	1.90191
Amcyan	2732	0.830143
FITC	3291
Ant
Amcyan	3018	1.48597
FITC	2031
Ant+QC1(5 µM)
Amcyan	3110	0.936465
FITC	3321
R3		AmCyan/FITC
Ctrl
Amcyan	2445	0.634241
FITC	3855
QC1(5 µM)
Amcyan	2117	0.426385
FITC	4965
Rot				AmCyan/FITC		Relative SoNar level
Amcyan	3662	1.4578	Ctrl	0.634241	0.634241	1
FITC	2512		QC1(5 µM)	0.426385	0.634241	0.672275
Rot+QC1(5 µM)			Rot	1.4578	0.634241	2.2985
Amcyan	3058	0.719529	Rot+QC1(5 µM)	0.719529	0.634241	1.13447
FITC	4250		Ant	1.5528	0.634241	2.44828
Ant			Ant+QC1(5 µM)	0.728088	0.634241	1.14797
Amcyan	3573	1.5528
FITC	2301
Ant+QC1(5 µM)
Amcyan	2924	0.728088
FITC	4016
R4		AmCyan/FITC		AmCyan/FITC		Relative SoNar level
Ctrl			Ctrl	0.41791	0.41791	1
Amcyan	2072	0.41791	QC1(5 µM)	0.393774	0.41791	0.942244
FITC	4958		Rot	0.879531	0.41791	2.10459
QC1(5 µM)			Rot+QC1(5 µM)	0.540811	0.41791	1.29408
Amcyan	1872	0.393774	Ant	0.930477	0.41791	2.2265
FITC	4754		Ant+QC1(5 µM)	0.50632	0.41791	1.21155
Rot
Amcyan	2475	0.879531
FITC	2814
Rot+QC1(5 µM)
Amcyan	2213	0.540811
FITC	4092
Ant
Amcyan	2476	0.930477
FITC	2661
Ant+QC1(5 µM)
Amcyan	2123	0.50632
FITC	4193
