# Supplementary material for: Mitochondrial NADH-redox inflexibility constrains genomic and epigenetic stability in pluripotent stem cells
Source: EMBO J. 2026 May 27;45(13):4417–46. doi: 10.1038/s44318-026-00784-2 (PMC13324003; doi:10.1038/s44318-026-00784-2)
Supplement: Supplementary file 3 — Source data Fig. 1 [file 44318_2026_784_MOESM3_ESM.zip › Figure 1/T/Numerical_Data_for_Fig_1T.xlsx]

## Sheet: Sheet1
R1					Relative cell number				Relative cell number
Ctrl	0.75	6	4.5	4.5	1				R1	R2	R3	AVERAGE	STDEV	T.TEST	T.TEST	T.TEST
QC1(5 µM)	0.94	4	3.76	4.5	0.835556			Ctrl	1	1	1	1	0
Rot	0.25	1	0.25	4.5	0.0555556			QC1(5 µM)	1.46667	1.25	1.14583	1.2875	0.163671	0.0383093
Rot+QC1(5 µM)	0.5	1	0.5	4.5	0.111111			Rot	0.835556	0.782609	0.572917	0.73036	0.138896	0.0282411
Ant	0.26	1	0.26	4.5	0.0577778			Rot+QC1(5 µM)	0.933333	0.73913	0.737847	0.803437	0.112495	0.0389174
Ant+QC1(5 µM)	0.45	1	0.45	4.5	0.1			Ant	0.0555556	0.0597826	0.0555556	0.0569646	0.00244049
Pyr	1.1	6	6.6	4.5	1.46667			Ant+QC1(5 µM)	0.0666667	0.0677083	0.0597826	0.0647192	0.00430682		0.0533553
Pyr+QC1(5 µM)	1.05	4	4.2	4.5	0.933333			Pyr	0.111111	0.0679348	0.046875	0.075307	0.0327465		0.388083	0.00992491
Rot+Pyr	0.3	1	0.3	4.5	0.0666667			Pyr+QC1(5 µM)	0.4	0.222826	0.288194	0.303674	0.0895955		0.00885576	0.014301
Rot+Pyr+QC1(5 µM)	0.9	2	1.8	4.5	0.4			Rot+Pyr	0.0577778	0.048913	0.046875	0.0511886	0.00579666
Ant+Pyr	0.41	1	0.41	4.5	0.0911111			Rot+Pyr+QC1(5 µM)	0.0911111	0.0503472	0.0625	0.0679861	0.0209284		0.25138
Ant+Pyr+QC1(5 µM)	0.9	2	1.8	4.5	0.4			Ant+Pyr	0.1	0.0625	0.0815972	0.0813657	0.0187511		0.0562064	0.00725826
								Ant+Pyr+QC1(5 µM)	0.4	0.271739	0.253472	0.308404	0.0798487		0.00510744	0.00868355
R2					Relative cell number
Ctrl	0.96	6	5.76	5.76	1
QC1(5 µM)	0.66	5	3.3	5.76	0.572917
Rot	0.32	1	0.32	5.76	0.0555556
Rot+QC1(5 µM)	0.27	1	0.27	5.76	0.046875
Ant	0.27	1	0.27	5.76	0.046875
Ant+QC1(5 µM)	0.47	1	0.47	5.76	0.0815972
Pyr	1.2	6	7.2	5.76	1.25
Pyr+QC1(5 µM)	0.85	5	4.25	5.76	0.737847
Rot+Pyr	0.39	1	0.39	5.76	0.0677083
Rot+Pyr+QC1(5 µM)	0.83	2	1.66	5.76	0.288194
Ant+Pyr	0.29	1	0.29	5.76	0.0503472
Ant+Pyr+QC1(5 µM)	0.73	2	1.46	5.76	0.253472
R3					Relative cell number
Ctrl	0.92	4	3.68	3.68	1
QC1(5 µM)	0.72	4	2.88	3.68	0.782609
Rot	0.22	1	0.22	3.68	0.0597826
Rot+QC1(5 µM)	0.25	1	0.25	3.68	0.0679348
Ant	0.18	1	0.18	3.68	0.048913
Ant+QC1(5 µM)	0.31	1	0.31	3.68	0.0842391
Pyr	1.1	4	4.4	3.68	1.19565
Pyr+QC1(5 µM)	0.68	4	2.72	3.68	0.73913
Rot+Pyr	0.22	1	0.22	3.68	0.0597826
Rot+Pyr+QC1(5 µM)	0.41	2	0.82	3.68	0.222826
Ant+Pyr	0.23	1	0.23	3.68	0.0625
Ant+Pyr+QC1(5 µM)	0.5	2	1	3.68	0.271739
