# Supplementary material for: Mitochondrial NADH-redox inflexibility constrains genomic and epigenetic stability in pluripotent stem cells
Source: EMBO J. 2026 May 27;45(13):4417–46. doi: 10.1038/s44318-026-00784-2 (PMC13324003; doi:10.1038/s44318-026-00784-2)
Supplement: Supplementary file 3 — Source data Fig. 1 [file 44318_2026_784_MOESM3_ESM.zip › Figure 1/U/Numerical_Data_for_Fig_1U.xlsx]

## Sheet: Sheet1
R1		AmCyan/FITC								Relative SoNar level
Ctrl										R1	R2	R3	R4	AVERAGE	STDEV	T.TEST	T.TEST	T.TEST
AmCyan	2681	1.07584			AmCyan/FITC		Relative SoNar level		Ctrl	1	1	1	1	1	0
FITC	2492			Ctrl	1.07584	1.07584	1		Pyr	0.377386	0.651535	0.74977	0.379779	0.539618	0.190225	0.00287964
QC1(5 µM)				QC1(5 µM)	0.934402	1.07584	0.86853		QC1(5 µM)	0.86853	1.05643	1.09818	0.644002	0.916785	0.207479	0.453054
AmCyan	2507	0.934402		Rot	3.16505	1.07584	2.94193		Pyr+QC1(5 µM)	0.373693	0.60336	0.611942	0.279289	0.467071	0.166877	0.000693086	0.014895
FITC	2683			Rot+QC1(5 µM)	1.93843	1.07584	1.80177		Rot	2.94193	3.1551	3.13249	3.49533	3.18121	0.230204
Rot				Ant	3.32277	1.07584	3.08853		Rot+Pyr	0.873954	1.29153	1.29335	1.59115	1.26249	0.294829	5.00533e-05
AmCyan	3586	3.16505		Ant+QC1(5 µM)	1.77629	1.07584	1.65107		Rot+QC1(5 µM)	1.80177	2.37041	2.7495	1.75403	2.16893	0.477706	0.00878213
FITC	1133			Pyr	0.406008	1.07584	0.377386		Rot+Pyr+QC1(5 µM)	0.526719	0.723318	0.79216	0.544303	0.646625	0.131541	1.32413e-06	0.00880894	0.000850855
Rot+QC1(5 µM)				Pyr+QC1(5 µM)	0.402035	1.07584	0.373693		Ant	3.08853	2.9442	3.29307	3.42918	3.18874	0.21489
AmCyan	3274	1.93843		Rot+Pyr	0.940238	1.07584	0.873954		Ant+Pyr	1.08311	1.33972	1.41464	1.51937	1.33921	0.185949	1.26639e-05
FITC	1689			Rot+Pyr+QC1(5 µM)	0.566667	1.07584	0.526719		Ant+QC1(5 µM)	1.65107	1.8597	2.06065	1.55825	1.78242	0.224269	1.26639e-05
Ant				Ant+Pyr	1.16526	1.07584	1.08311		Ant+Pyr+QC1(5 µM)	0.45228	0.736611	0.868067	0.619275	0.669058	0.176672	1.8216e-06	0.00196586	0.000234193
AmCyan	3881	3.32277		Ant+Pyr+QC1(5 µM)	0.486582	1.07584	0.45228
FITC	1168
Ant+QC1(5 µM)
AmCyan	3311	1.77629
FITC	1864
Pyr
AmCyan	1784	0.406008
FITC	4394
Pyr+QC1(5 µM)
AmCyan	1699	0.402035
FITC	4226
Rot+Pyr
AmCyan	2533	0.940238
FITC	2694
Rot+Pyr+QC1(5 µM)
AmCyan	2244	0.566667
FITC	3960
Ant+Pyr
AmCyan	2482	1.16526
FITC	2130
Ant+Pyr+QC1(5 µM)
AmCyan	1922	0.486582
FITC	3950
R2		AmCyan/FITC
Ctrl
AmCyan	2966	0.666068
FITC	4453				AmCyan/FITC		Relative SoNar level
QC1(5 µM)				Ctrl	0.666068	0.666068	1
AmCyan	2968	0.703651		QC1(5 µM)	0.703651	0.666068	1.05643
FITC	4218			Rot	2.10151	0.666068	3.1551
Rot				Rot+QC1(5 µM)	1.57886	0.666068	2.37041
AmCyan	3623	2.10151		Ant	1.96104	0.666068	2.9442
FITC	1724			Ant+QC1(5 µM)	1.23869	0.666068	1.8597
Rot+QC1(5 µM)				Pyr	0.433966	0.666068	0.651535
AmCyan	3614	1.57886		Pyr+QC1(5 µM)	0.401879	0.666068	0.60336
FITC	2289			Rot+Pyr	0.860244	0.666068	1.29153
Ant				Rot+Pyr+QC1(5 µM)	0.481779	0.666068	0.723318
AmCyan	3775	1.96104		Ant+Pyr	0.892344	0.666068	1.33972
FITC	1925			Ant+Pyr+QC1(5 µM)	0.490633	0.666068	0.736611
Ant+QC1(5 µM)
AmCyan	3176	1.23869
FITC	2564
Pyr
AmCyan	2057	0.433966
FITC	4740
Pyr+QC1(5 µM)
AmCyan	1925	0.401879
FITC	4790
Rot+Pyr
AmCyan	2536	0.860244
FITC	2948
Rot+Pyr+QC1(5 µM)
AmCyan	2102	0.481779
FITC	4363
Ant+Pyr
AmCyan	2296	0.892344
FITC	2573
Ant+Pyr+QC1(5 µM)
AmCyan	2069	0.490633
FITC	4217
R3		AmCyan/FITC
Ctrl					AmCyan/FITC		Relative SoNar level
AmCyan	2048	0.556673		Ctrl	0.556673	0.556673	1
FITC	3679			QC1(5 µM)	0.611328	0.556673	1.09818
QC1(5 µM)				Rot	1.74377	0.556673	3.13249
AmCyan	2353	0.611328		Rot+QC1(5 µM)	1.53057	0.556673	2.7495
FITC	3849			Ant	1.83316	0.556673	3.29307
Rot				Ant+QC1(5 µM)	1.14711	0.556673	2.06065
AmCyan	3430	1.74377		Pyr	0.417377	0.556673	0.74977
FITC	1967			Pyr+QC1(5 µM)	0.340652	0.556673	0.611942
Rot+QC1(5 µM)				Rot+Pyr	0.719972	0.556673	1.29335
AmCyan	3329	1.53057		Rot+Pyr+QC1(5 µM)	0.440974	0.556673	0.79216
FITC	2175			Ant+Pyr	0.78749	0.556673	1.41464
Ant				Ant+Pyr+QC1(5 µM)	0.483229	0.556673	0.868067
AmCyan	3560	1.83316
FITC	1942
Ant+QC1(5 µM)
AmCyan	2893	1.14711
FITC	2522
Pyr
AmCyan	1518	0.417377
FITC	3637
Pyr+QC1(5 µM)
AmCyan	1474	0.340652
FITC	4327
Rot+Pyr
AmCyan	2026	0.719972
FITC	2814
Rot+Pyr+QC1(5 µM)
AmCyan	1793	0.440974
FITC	4066
Ant+Pyr
AmCyan	1964	0.78749
FITC	2494
Ant+Pyr+QC1(5 µM)
AmCyan	1628	0.483229
FITC	3369
R4
Ctrl
AmCyan	2966	1.04695
FITC	2833
QC1(5 µM)
AmCyan	2494	0.674236			AmCyan/FITC		Relative SoNar level
FITC	3699			Ctrl	1.04695	1.04695	1
Rot				QC1(5 µM)	0.674236	1.04695	0.644002
AmCyan	3030	3.65942		Rot	3.65942	1.04695	3.49533
FITC	828			Rot+QC1(5 µM)	1.83637	1.04695	1.75403
Rot+QC1(5 µM)				Ant	3.59016	1.04695	3.42918
AmCyan	3019	1.83637		Ant+QC1(5 µM)	1.6314	1.04695	1.55825
FITC	1644			Pyr	0.397608	1.04695	0.379779
Ant				Pyr+QC1(5 µM)	0.292401	1.04695	0.279289
AmCyan	3285	3.59016		Rot+Pyr	1.66585	1.04695	1.59115
FITC	915			Ant+Pyr	1.59069	1.04695	1.51937
Ant+QC1(5 µM)				Rot+Pyr+QC1(5 µM)	0.569856	1.04695	0.544303
AmCyan	2899	1.6314		Ant+Pyr+QC1(5 µM)	0.648348	1.04695	0.619275
FITC	1777
Pyr
AmCyan	2128	0.397608
FITC	5352
Pyr+QC1(5 µM)
AmCyan	1643	0.292401
FITC	5619
Rot+Pyr
AmCyan	2717	1.66585
FITC	1631
Rot+Pyr+QC1(5 µM)
AmCyan	2359	1.59069
FITC	1483
Ant+Pyr
AmCyan	2019	0.569856
FITC	3543
Ant+Pyr+QC1(5 µM)
AmCyan	1864	0.648348
FITC	2875
