# Supplementary material for: Mitochondrial NADH-redox inflexibility constrains genomic and epigenetic stability in pluripotent stem cells
Source: EMBO J. 2026 May 27;45(13):4417–46. doi: 10.1038/s44318-026-00784-2 (PMC13324003; doi:10.1038/s44318-026-00784-2)
Supplement: Supplementary file 4 — Source data Fig. 2 [file 44318_2026_784_MOESM4_ESM.zip]

Archive with 5 entries (2 files):
- Figure 2/
- Figure 2/D/
- Figure 2/D/Numerical_Data_for_Fig_2D.xlsx
- Figure 2/F/
- Figure 2/F/Numerical_Data_for_Fig_2F.xlsx
