# Supplementary material for: Mitochondrial NADH-redox inflexibility constrains genomic and epigenetic stability in pluripotent stem cells
Source: EMBO J. 2026 May 27;45(13):4417–46. doi: 10.1038/s44318-026-00784-2 (PMC13324003; doi:10.1038/s44318-026-00784-2)
Supplement: Supplementary file 4 — Source data Fig. 2 [file 44318_2026_784_MOESM4_ESM.zip › Figure 2/D/Numerical_Data_for_Fig_2D.xlsx]

## Sheet: Sheet1
			DsRed+ cells (%)							DsRed+ cells (%)
			R1	R2	R3	R4				R1	R2	R3	R4
P0	P0	shLuc+blank	0.5	0.5	0.5	0.5		P0	shRisp#2+blank	0.5	0.5	0.5	0.5
		shLuc+blank+QC1	0.5	0.5	0.5	0.5			shRisp#2+blank+QC1	0.5	0.5	0.5	0.5
P1	P1	shLuc+blank	0.4596	0.4504	0.4947	0.44		P1	shRisp#2+blank	0.2109	0.1478	0.18226	0.141
		shLuc+blank+QC1	0.4348	0.4407	0.4803	0.425			shRisp#2+blank+QC1	0.3364	0.2553	0.32695	0.287
P2	P2	shLuc+blank	0.4399	0.4181	0.4325	0.399		P2	shRisp#2+blank	0.1103	0.0794	0.05707	0.0638
		shLuc+blank+QC1	0.4202	0.4486	0.3758	0.407			shRisp#2+blank+QC1	0.2476	0.3295	0.2028	0.245
P3	P3	shLuc+blank	0.4089	0.3748	0.3985	0.364		P3	shRisp#2+blank	0.0787	0.0425	0.03146	0.0359
		shLuc+blank+QC1	0.3629	0.4336	0.3248	0.415			shRisp#2+blank+QC1	0.2138	0.255	0.18304	0.236
							DsRed+ cells (%)
			AVERAGE					STDEV
			P0	P1	P2	P3		P0	P1	P2	P3
		shLuc+blank	50	0.461175	0.422375	0.38655	shLuc	0	0.0237409	0.0180214	0.0207275
		shLuc+blank+QC1	50	0.4452	0.4129	0.384075	shLuc+QC1	0	0.0242793	0.0302159	0.0495681
		shRisp#2+blank	50	0.17049	0.0776425	0.04714	shRisp#2	0	0.0324345	0.0236956	0.0215233
		shRisp#2+blank+QC1	50	0.301412	0.256225	0.22196	shRisp#2+QC1	0	0.0374627	0.0529901	0.0309306
			T.TEST
			P0	P1	P2	P3
		shRisp#2
		shRisp#2+QC1		0.00185775	0.000844777	8.86207e-05
