# Supplementary material for: Mitochondrial NADH-redox inflexibility constrains genomic and epigenetic stability in pluripotent stem cells
Source: EMBO J. 2026 May 27;45(13):4417–46. doi: 10.1038/s44318-026-00784-2 (PMC13324003; doi:10.1038/s44318-026-00784-2)
Supplement: Supplementary file 4 — Source data Fig. 2 [file 44318_2026_784_MOESM4_ESM.zip › Figure 2/F/Numerical_Data_for_Fig_2F.xlsx]

## Sheet: Sheet1
R1		AmCyan/FITC									Relative SoNar level
WT											R1	R2	R3	AVERAGE	STDEV	T.TEST
AmCyan	3357	1.0142								WT	1	1	1	1	0
FITC	3310									Polg-mut#1	0.850938	0.905897	0.784761	0.847199	0.0606547	0.0120302
Polg-mut#1					AmCyan/FITC		Relative SoNar level			Polg-mut#2	1.53123	1.387	1.38634	1.43486	0.0834642	0.000835197
AmCyan	5145	1.55297		WT	1.0142	1.0142	1			WT+QC1	1.19597	1.14544	1.05409	1.13184	0.0719115		0.00887946
FITC	3313			Polg-mut#1	1.55297	1.0142	1.53123			Polg-mut#1+QC1	1.77418	1.5655	1.49242	1.6107	0.146216	0.00193719
Polg-mut#2				Polg-mut#2	1.79937	1.0142	1.77418			Polg-mut#2+QC1	1.25038	1.15638	1.01812	1.14163	0.116832		0.0122433
AmCyan	5749	1.79937		WT+QC1	0.863021	1.0142	0.850938
FITC	3195			Polg-mut#1+QC1	1.21295	1.0142	1.19597
WT+QC1				Polg-mut#2+QC1	1.26814	1.0142	1.25038
AmCyan	3314	0.863021
FITC	3840
Polg-mut#1+QC1
AmCyan	4289	1.21295
FITC	3536
Polg-mut#2+QC1
AmCyan	4422	1.26814
FITC	3487
R2
WT					AmCyan/FITC		Relative SoNar level
AmCyan	3416	0.877923		WT	0.877923	0.877923	1
FITC	3891			Polg-mut#1	1.21768	0.877923	1.387
Polg-mut#1				Polg-mut#2	1.37439	0.877923	1.5655
AmCyan	5001	1.21768		WT+QC1	0.795308	0.877923	0.905897
FITC	4107			Polg-mut#1+QC1	1.00561	0.877923	1.14544
Polg-mut#2				Polg-mut#2+QC1	1.01521	0.877923	1.15638
AmCyan	5367	1.37439
FITC	3905
WT+QC1
AmCyan	3458	0.795308
FITC	4348
Polg-mut#1+QC1
AmCyan	4480	1.00561
FITC	4455
Polg-mut#2+QC1
AmCyan	4671	1.01521
FITC	4601
R3
WT					AmCyan/FITC		Relative SoNar level
AmCyan	3967	1.05533		WT	1.05533	1.05533	1
FITC	3759			Polg-mut#1	1.46305	1.05533	1.38634
Polg-mut#1				Polg-mut#2	1.57501	1.05533	1.49242
AmCyan	5959	1.46305		WT+QC1	0.828184	1.05533	0.784761
FITC	4073			Polg-mut#1+QC1	1.11242	1.05533	1.05409
Polg-mut#2				Polg-mut#2+QC1	1.07446	1.05533	1.01812
AmCyan	6226	1.57501
FITC	3953
WT+QC1
AmCyan	3485	0.828184
FITC	4208
Polg-mut#1+QC1
AmCyan	4631	1.11242
FITC	4163
Polg-mut#2+QC1
AmCyan	4358	1.07446
FITC	4056
