# Supplementary material for: Mitochondrial NADH-redox inflexibility constrains genomic and epigenetic stability in pluripotent stem cells
Source: EMBO J. 2026 May 27;45(13):4417–46. doi: 10.1038/s44318-026-00784-2 (PMC13324003; doi:10.1038/s44318-026-00784-2)
Supplement: Supplementary file 5 — Source data Fig. 3 [file 44318_2026_784_MOESM5_ESM.zip]

Archive with 99 entries (79 files):
- Figure 3/
- Figure 3/A/
- Figure 3/A/Numerical_Data_for_Fig_3A.xlsx
- Figure 3/A/P1/
- Figure 3/A/P1/+QC1.tiff
- Figure 3/A/P1/-QC1.tiff
- Figure 3/A/P2/
- Figure 3/A/P2/+QC1.jpg
- Figure 3/A/P2/-QC1.jpg
- Figure 3/A/P3/
- Figure 3/A/P3/+QC1.tif
- Figure 3/A/P3/-QC1.tif
- Figure 3/C/
- Figure 3/C/ACTIN.Tif
- Figure 3/C/Highlighted PDF Fig.3C.pdf
- Figure 3/C/p-PDH-S232.Tif
- Figure 3/C/PDH.Tif
- Figure 3/D/
- Figure 3/D/+QC1+3-FP+Acetate.tif
- Figure 3/D/+QC1+3-FP.tif
- Figure 3/D/+QC1+UK+Acetate.tif
- Figure 3/D/+QC1+UK.tif
- Figure 3/D/+QC1.tif
- Figure 3/D/-QC1.tif
- Figure 3/D/Numerical_Data_for_Fig_3D.xlsx
- Figure 3/E/
- Figure 3/E/H3.Tif
- Figure 3/E/H3ac.Tif
- Figure 3/E/H3K27me3.Tif
- Figure 3/E/H3K4me1.Tif
- Figure 3/E/H3K4me3.Tif
- Figure 3/E/H3K9ac.Tif
- Figure 3/E/H3K9me3.Tif
- Figure 3/E/H4ac.Tif
- Figure 3/E/Highlighted PDF Fig.3E.pdf
- Figure 3/E/K27ac.Tif
- Figure 3/F/
- Figure 3/F/5mC-R1.Tif
- Figure 3/F/5mC-R2.Tif
- Figure 3/F/5mC-R3.Tif
- Figure 3/F/Highlighted PDF Fig.3F.pdf
- Figure 3/F/MB-R1.Tif
- Figure 3/F/MB-R2.Tif
- Figure 3/F/MB-R3.jpg
- Figure 3/F/Numerical_Data_for_Fig_3F.xlsx
- Figure 3/G/
- Figure 3/G/+QC1.tif
- Figure 3/G/-QC1.tif
- Figure 3/G/Numerical_Data_for_Fig_3G.xlsx
- Figure 3/H/
- Figure 3/H/+QC1 Photoshop.tif
- Figure 3/H/+QC1.tif
- Figure 3/H/-QC1 photoshop.tif
- Figure 3/H/-QC1.tif
- Figure 3/H/Numerical_Data_for_Fig_3H.xlsx
- Figure 3/J/
- Figure 3/J/Ctrl.jpg
- Figure 3/J/Ndi1.jpg
- Figure 3/K/
- Figure 3/K/ACTIN.Tif
- Figure 3/K/Highlighted PDF Fig.3K.pdf
- Figure 3/K/NANOG.Tif
- Figure 3/K/OCT4.Tif
- Figure 3/K/p-PDH-S232.Tif
- Figure 3/K/PDH.Tif
- Figure 3/L/
- Figure 3/L/H3.Tif
- Figure 3/L/H3ac.Tif
- Figure 3/L/H3K27ac.Tif
- Figure 3/L/H3K27me3.Tif
- Figure 3/L/H3K4me1.Tif
- Figure 3/L/H3K4me3.Tif
- Figure 3/L/H3K9ac.Tif
- Figure 3/L/H3K9me3.Tif
- Figure 3/L/H4ac.Tif
- Figure 3/M/
- Figure 3/M/Highlighted PDF Fig.3M.pdf
- Figure 3/M/Ndi1 5mC MB R1.tif
- Figure 3/M/Ndi1 5mC MB R2.jpg
- Figure 3/M/Ndi1 5mC MB R3.Tif
- Figure 3/M/Ndi1 5mC R1.tif
- Figure 3/M/Ndi1 5mC R2.Tif
- Figure 3/M/Ndi1 5mC R3.Tif
- Figure 3/M/Numerical_Data_for_Fig_3M.xlsx
- Figure 3/N/
- Figure 3/N/Ctrl.tif
- Figure 3/N/Ndi1.tif
- Figure 3/N/Numerical_Data_for_Fig_3N.xlsx
- Figure 3/O/
- Figure 3/O/Ctrl.tif
- Figure 3/O/Ndi1.tif
- Figure 3/O/Numerical_Data_for_Fig_3O.xlsx
- Figure 3/P/
- Figure 3/P/5mC.Tif
- Figure 3/P/MB.Tif
- Figure 3/Q/
- Figure 3/Q/Numerical_Data_for_Fig_3Q.xlsx
- Figure 3/R/
- Figure 3/R/Numerical_Data_for_Fig_3R.xlsx
