# Supplementary material for: Mitochondrial NADH-redox inflexibility constrains genomic and epigenetic stability in pluripotent stem cells
Source: EMBO J. 2026 May 27;45(13):4417–46. doi: 10.1038/s44318-026-00784-2 (PMC13324003; doi:10.1038/s44318-026-00784-2)
Supplement: Supplementary file 5 — Source data Fig. 3 [file 44318_2026_784_MOESM5_ESM.zip › Figure 3/A/Numerical_Data_for_Fig_3A.xlsx]

## Sheet: Sheet1
	P1	Cells	Volume			Relative cell number
R1	Ctrl	2.33	3	6.99	6.99	1			Relative cell number					Relative cell number%					Relative cell number%
R1	QC1 (10 µM)	1.2	2	2.4	6.99	0.343348			P1					P1%					AVERAGE			STDEV				T.TEST
R2	Ctrl	3.37	1	3.37	3.37	1			R1	R2	R3			R1	R2	R3			P1	P2	P3	P1	P2	P3	P1
R2	QC1 (10 µM)	1.46	1	1.46	3.37	0.433234		Ctrl	1	1	1	100	Ctrl	100	100	100		Ctrl	100	100	100	0	0	0	P3	0.0212189
R3	Ctrl	1.2	1	1.2	1.2	1		QC1 (10 µM)	0.343348	0.433234	0.451031	100	QC1 (10 µM)	34.3348	43.3234	45.1031		QC1	40.9204	38.8689	70.5096	5.77235	1.28249	12.6773
R3	QC1 (10 µM)	0.541237	1	0.541237	1.2	0.451031
	P2					Relative cell number			Relative cell number					Relative cell number%
R1	Ctrl	1.50568	1	1.50568	1.50568	1			P2					P2%
R1	QC1 (10 µM)	0.564773	1	0.564773	1.50568	0.375094			R1	R2	R3			R1	R2	R3
R2	Ctrl	2.33	3	6.99	6.99	1		Ctrl	1	1	1	100	Ctrl	100	100	100
R2	QC1 (10 µM)	2	2	2.8	6.99	0.400572		QC1 (10 µM)	0.375094	0.400572	0.3904	100	QC1 (10 µM)	37.5094	40.0572	39.04
R3	Ctrl	2.33	3	5	5	1
R3	QC1 (10 µM)	2	2	1.952	5	0.3904
	P3					Relative cell number
R1	Ctrl	3.37	1	3.37	3.37	1			Relative cell number					Relative cell number%
R1	QC1 (10 µM)	2.1	1	2.1	3.37	0.623145			P3					P3%
R2	Ctrl	1.56	1	1.56	1.56	1			R1	R2	R3			R1	R2	R3
R2	QC1 (10 µM)	1	1	1	1.56	0.641026		Ctrl	1	1	1	100	Ctrl	100	100	100
R3	Ctrl	4.03	2	8.06	8.06	1		QC1 (10 µM)	0.623145	0.641026	0.851117	100	QC1 (10 µM)	62.3145	64.1026	85.1117
R3	QC1 (10 µM)	3.43	2	6.86	8.06	0.851117
