# Supplementary material for: Mitochondrial NADH-redox inflexibility constrains genomic and epigenetic stability in pluripotent stem cells
Source: EMBO J. 2026 May 27;45(13):4417–46. doi: 10.1038/s44318-026-00784-2 (PMC13324003; doi:10.1038/s44318-026-00784-2)
Supplement: Supplementary file 5 — Source data Fig. 3 [file 44318_2026_784_MOESM5_ESM.zip › Figure 3/D/Numerical_Data_for_Fig_3D.xlsx]

## Sheet: Sheet1
R1	R1	Cells	Volume			Relative cell number				Relative cell number
Ctrl	Ctrl	1.23	1	1.23	1.23	1				R1	R2	R3	AVERAGE	STDEV	T.TEST
QC1	QC1	0.98	1	0.98	1.23	0.796748			Ctrl	1	1	1	1	0
QC1+UK	QC1+UK	0.117	1	0.117	1.23	0.095122			QC1	0.796748	0.666667	0.84	0.767805	0.0902186	0.0111795
QC1+UK+Acetate	QC1+UK+Acetate	0.222	1	0.222	1.23	0.180488			QC1+UK	0.095122	0.116667	0.07	0.0939295	0.0233562
QC1+3-FP	QC1+3-FP	0.13	1	0.13	1.23	0.105691			QC1+UK+Acetate	0.204878	0.183333	0.23	0.20607	0.0233562	0.00417934
QC1+3-FP+Acetate	QC1+3-FP+Acetate	0.3	1	0.3	1.23	0.243902			QC1+3-FP	0.105691	0.0833333	0.09	0.0930081	0.0114784
R2	R2					Relative cell number			QC1+3-FP+Acetate	0.243902	0.213333	0.264	0.240412	0.025513	0.000799912
Ctrl	Ctrl	3	2	6	6	1
QC1	QC1	2	2	4	6	0.666667
QC1+UK	QC1+UK	0.7	1	0.7	6	0.116667
QC1+UK+Acetate	QC1+UK+Acetate	1.1	1	1.1	6	0.183333
QC1+3-FP	QC1+3-FP	0.5	1	0.5	6	0.0833333
QC1+3-FP+Acetate	QC1+3-FP+Acetate	1.28	1	1.28	6	0.213333
R3	R3					Relative cell number
Ctrl	Ctrl	2.5	2	5	5	1
QC1	QC1	2.1	2	4.2	5	0.84
QC1+UK	QC1+UK	0.35	1	0.35	5	0.07
QC1+UK+Acetate	QC1+UK+Acetate	1.15	1	1.15	5	0.23
QC1+3-FP	QC1+3-FP	0.45	1	0.45	5	0.09
QC1+3-FP+Acetate	QC1+3-FP+Acetate	1.32	1	1.32	5	0.264
