# Supplementary material for: Mitochondrial NADH-redox inflexibility constrains genomic and epigenetic stability in pluripotent stem cells
Source: EMBO J. 2026 May 27;45(13):4417–46. doi: 10.1038/s44318-026-00784-2 (PMC13324003; doi:10.1038/s44318-026-00784-2)
Supplement: Supplementary file 5 — Source data Fig. 3 [file 44318_2026_784_MOESM5_ESM.zip › Figure 3/F/Numerical_Data_for_Fig_3F.xlsx]

## Sheet: Sheet1
R1		Area	Mean	Min	Max			Mean
	QC1 (0 µM)	0.007	104.632	0	255		QC1 (0 µM)	104.632		Normalized with MB				R1	R2	R3	AVERAGE	STDEV	T.TEST
	QC1 (10 µM)	0.007	45.682	1	144		QC1 (10 µM)	45.682	QC1 (0 µM)	104.632	104.632	1	QC1 (0 µM)	1	1	1	1	0
	QC1 (0 µM) MB	0.03	172.216	140	195		QC1 (0 µM) MB	172.216	QC1 (10 µM)	46.281	104.632	0.442322	QC1 (10 µM)	0.442322	0.644814	0.239126	0.442087	0.202844	0.00887957
	QC1 (10 µM) MB	0.029	169.987	140	190		QC1 (10 µM) MB	169.987
R2
	QC1 (0 µM)	0.01	106.184	14	255		QC1 (0 µM)	106.184		Normalized with MB
	QC1 (10 µM)	0.01	66.609	18	177		QC1 (10 µM)	66.609	QC1 (0 µM)	106.184	106.184	1
	QC1 (0 µM) MB	12654	114.858	102	125		QC1 (0 µM) MB	114.858	QC1 (10 µM)	68.4689	106.184	0.644814
	QC1 (10 µM) MB	12654	111.738	101	123		QC1 (10 µM) MB	111.738
R3
	QC1 (0 µM)	0.01	67.639	0	254		QC1 (0 µM)	67.639		Normalized with MB
	QC1 (10 µM)	0.01	16.623	0	89		QC1 (10 µM)	16.623	QC1 (0 µM)	67.639	67.639	1
	QC1 (0 µM) MB	15498	123.766	111	142		QC1 (0 µM) MB	123.766	QC1 (10 µM)	16.1742	67.639	0.239126
	QC1 (10 µM) MB	15498	127.2	115	143		QC1 (10 µM) MB	127.2
