# Supplementary material for: Mitochondrial NADH-redox inflexibility constrains genomic and epigenetic stability in pluripotent stem cells
Source: EMBO J. 2026 May 27;45(13):4417–46. doi: 10.1038/s44318-026-00784-2 (PMC13324003; doi:10.1038/s44318-026-00784-2)
Supplement: Supplementary file 5 — Source data Fig. 3 [file 44318_2026_784_MOESM5_ESM.zip › Figure 3/G/Numerical_Data_for_Fig_3G.xlsx]

## Sheet: Sheet1
QC1 (0 µM)	QC1 (10 µM)		T.TEST
28.2195	7.11992	QC1 (0 µM) vs QC1 (10 µM)	2.65341e-13
20.6172	13.6814
25.5941	15.3582
7.69479	7.01403
9.63406	20.471
12.736	29.7571
25.4979	19.0008
31.3429	15.5935
16.4239	2.28828
9.65212	28.3506
25.8966	10.8918
3.31388	10.9798
18.5273	23.5623
15.1727	12.6961
15.2555	10.9134
12.3703	31.93
20.236	32.9221
11.0506	27.0422
21.7477	1.40854
9.90359	14.7044
12.2671	17.2407
18.0444	15.6285
16.5177	15.6226
14.8848	28.1782
11.9566	22.0975
9.14398	36.0109
31.0227	57.32
9.48284	16.9375
5.7895	26.035
14.0225	11.9841
27.0984	3.65448
18.6715	39.892
1.69234	5.41584
48.2522	7.67157
5.7895	18.2521
1.54023	21.449
37.4446	29.6515
8.47676	31.4506
16.6616	19.7525
10.6718	16.5637
19.8636	23.8171
17.5007	15.1987
19.1984	10.7054
14.85	19.6722
5.70847	38.2819
5.89647	13.2086
8.76975	8.95731
13.2739	20.7741
3.496	17.4705
7.18537	24.1033
14.74	25.5143
16.1559	17.7138
13.3632	20.1942
8.87465	21.9034
18.016	33.901
8.58586	26.0739
20.6112	20.4466
31.7353	27.7249
13.9901	14.5809
19.1755	15.7488
22.5226	30.5467
29.1264	21.1093
7.66395	32.4071
11.1586	17.2925
1.9303	35.1147
31.1763	14.0916
36.4422	7.88868
12.284	23.1477
32.4465	25.8923
8.85943	20.762
15.7362	5.4057
8.34395	15.5298
14.5931	28.1989
19.4374	6.85385
18.4125	15.3545
22.6724	43.7903
0.581003	7.06166
8.32782	11.5155
23.655	22.1889
2.51348	19.552
3.3858	15.5193
2.74209	9.82657
26.6568	15.8694
11.9247	10.9446
14.9093	5.24407
22.2151	7.12221
18.9444	9.00929
10.8445	4.76126
8.92726	9.6878
9.02924	17.0069
7.44653	10.1853
5.62924	17.7749
4.69872	36.1468
17.9677	22.454
2.84516	2.09509
4.20822	21.1536
14.8743	2.99947
3.93236	8.90562
12.8191	7.76991
2.63096	1.23282
6.51049	40.8362
1.65976	30.1896
0.355506	35.6734
4.4971	7.97258
12.4417	17.3557
8.00263	13.1949
1.43915	29.1227
1.09461	40.8362
5.25599	20.7363
6.18299	19.9545
4.70639	29.0372
16.5052	41.2458
13.9816	12.089
3.53072	10.5861
5.73124	11.5985
12.8474	17.2146
7.52111	22.8937
14.328	17.5225
12.4125	31.2837
0.403623	19.6081
8.06351	27.3466
11.9578	14.7894
9.92339	5.61034
9.64183	10.2212
19.5414	31.4174
3.53619	4.98321
12.2063	8.01674
7.90902	5.61601
2.38117	29.8375
21.3716	60.262
5.93044	11.965
13.7542	9.26445
3.38732	62.5441
1.76103	10.8821
3.23607	20.1651
3.11969	9.86311
7.32737	20.0052
11.3563	18.9316
7.05187	13.7867
10.1482	0.61143
7.90902	14.0113
28.4409	0.910432
0.379788	4.41225
0.909159	1.99597
10.6729	20.4552
10.3821	5.76735
9.0874	14.2563
3.82746	25.0619
15.9586	71.1521
4.56437	5.6287
4.62885	13.4263
2.60381	11.5133
8.54427	16.3481
4.52685	14.62
4.07107	20.1153
20.6666	12.0252
29.3316	8.0248
2.41558	20.1587
3.69667	3.25345
22.6525	6.09029
12.0974	14.2992
5.57895	11.2308
8.28509	6.63789
25.9917	20.0571
59.4634	50.5224
19.1837	16.9116
14.4962	32.2163
24.6242	15.5584
14.517	25.993
11.2172	7.0465
8.27804	33.8065
25.6833	1.48697
8.65288	10.4829
4.99479	19.531
15.3714	25.8189
17.8105	8.11709
7.29808	2.58042
15.9402	19.8471
2.5176	26.4738
6.5895	22.5668
20.4043	19.1409
6.91222	11.9478
0.763745	14.6623
12.7892	2.26265
2.22569	14.9839
13.3948	33.5924
12.2065	31.6989
16.768	25.1611
33.2177	15.041
5.76606	8.94168
20.3411	6.01663
17.5134	14.8456
15.8333	18.7005
2.91538	23.4029
10.5313	5.79001
23.8906	33.5531
5.50496	24.7291
5.68291	7.79377
20.9758	24.5565
6.91222	28.7052
5.07931	27.015
14.1173	25.9944
19.8775	11.4716
9.84595	27.3907
8.73154	3.44614
9.11699	0.99883
17.2506	4.84972
6.97172	24.8238
11.667	21.3222
14.812	3.62482
17.4911	22.0604
11.6188	12.285
3.89839	11.6793
15.711	7.97653
7.23554	16.0429
9.89378	13.5435
4.38756	2.23841
1.02582	0.8445
4.23678	18.7399
6.1978	17.4911
2.94278	2.57881
0.157032	23.1476
8.74493	0.612577
4.9693	1.28738
18.4722	5.31063
10.6865	27.4407
14.5634	17.212
10.5175	8.68768
11.9993	4.32871
10.6031	9.74872
6.3473	3.8295
27.0368	15.234
8.22206	17.5531
1.14331	6.06436
2.20787	20.2485
5.62225	19.3819
10.0284	3.72504
15.7005	16.3375
9.64922	19.5945
15.5032	3.4258
13.3042	25.7749
26.8141	0.872531
29.9757	22.0535
22.7653	23.1684
3.88595	24.179
14.3013	15.3387
16.2112	14.1306
9.59935	27.4407
7.25485	17.5531
6.27613	12.2908
0.527567	10.0188
7.28903	4.3124
7.72053	7.10205
7.22974	6.57655
1.07527	13.7088
4.21804	13.6615
17.2724	13.2593
2.6121	6.50333
5.51195	18.4484
2.81358	11.682
10.9181	9.27398
15.3468	26.2022
19.3001	20.3154
12.4911	24.0893
3.97169	17.0917
25.602	11.2924
12.2239	5.47969
2.25528	23.595
11.2324	6.97547
12.409	1.94623
7.69605	16.0818
4.02339	7.85617
6.50828	15.8016
4.81775	6.79008
5.97281	5.55176
1.26595	6.82085
10.4071	7.50242
6.15034	27.8028
30.8556	42.2753
2.62316	33.1359
29.7213	3.15074
7.60123	22.0028
12.0429	15.5729
24.7043	15.8057
8.49937	15.3853
2.95634	23.6716
1.33167	10.0655
14.1965	4.3249
8.38488	6.06787
15.7571	14.0366
13.6424	12.6423
24.1784	6.77515
9.01911	3.1667
2.88091	5.16167
16.0709	12.3391
10.3066	24.422
6.79353	18.2134
8.65945	18.005
9.63967	20.2691
20.4199	1.13849
16.5576	17.1557
7.39787	8.39512
3.6751	0.692323
14.392	15.5152
5.84301	4.75144
25.0892	5.16167
9.38908	17.076
4.16577	4.71213
12.3197	12.3391
9.84136	24.422
11.5075	8.93332
2.17341	18.2134
11.0343	12.4873
7.11849	18.005
20.613	30.8148
9.26175	20.2691
28.1087	12.911
10.4324	1.13849
34.1675	17.1557
13.7666	8.39512
3.35995	25.9253
5.83512	3.07059
31.1623	46.8357
10.1846	0.692323
10.245	18.7562
19.021	15.5152
20.9269	23.4566
16.0195	4.75144
5.16614	33.318
10.758	5.0521
16.0426	14.708
11.7201	26.0222
0.543038	5.87262
10.7707	10.0564
13.8394	3.76379
2.47434	35.3958
10.118	20.8227
14.8811	17.2284
14.085	8.88835
4.84478	18.9165
9.13544	6.44395
3.52817	14.1805
2.76883	14.5903
16.9276	1.44946
6.54565	8.27856
10.2422	6.29741
8.89701	6.56059
0.809635	4.88612
25.0138	16.1184
17.6596	8.30072
12.4697	28.0251
0.967035	23.1437
14.4728	17.903
4.49141	12.3882
15.7496	5.24922
4.50714	11.0992
12.2883	8.05959
1.28619	7.36711
9.83617	0.665875
20.3822	6.76042
4.39845	32.7657
15.6873	10.7406
12.6145	8.98556
2.31957	1.66207
8.37726	12.6338
10.5626	32.3713
0.45862	16.4195
18.4501	30.1896
19.1731	35.6734
11.0637	0.671305
0.522315	0.361691
18.8942	7.97258
9.43397	17.3557
21.9018	13.3288
7.69584	13.1949
25.0507	29.1227
1.65705	8.20403
1.80882	47.0676
1.08657	20.7363
11.2156	19.9545
0.2111	25.6065
23.9939	29.0372
14.0012	41.2458
11.9212	28.1304
13.3548	5.43276
0.27771	12.089
7.62655	10.5861
24.5888	11.5985
5.311	12.6562
2.55538	17.2146
9.63088	22.8937
11.1139	17.5225
3.24514	31.2837
5.10985	15.2603
7.69099	4.37703
1.89983	9.26445
0.037858	42.5441
0.997926	43.8028
8.46179	10.8821
14.1357	20.1651
4.9198	9.86311
2.88485	10.5334
10.2141	35.7658
2.8768	20.0052
11.7261	19.6722
12.9962	32.096
12.4685	38.2819
