# Supplementary material for: Mitochondrial NADH-redox inflexibility constrains genomic and epigenetic stability in pluripotent stem cells
Source: EMBO J. 2026 May 27;45(13):4417–46. doi: 10.1038/s44318-026-00784-2 (PMC13324003; doi:10.1038/s44318-026-00784-2)
Supplement: Supplementary file 5 — Source data Fig. 3 [file 44318_2026_784_MOESM5_ESM.zip › Figure 3/H/Numerical_Data_for_Fig_3H.xlsx]

## Sheet: Sheet1
R1	Chromosomes number
			Total			Chromosomes number (%)							Chromosomes number (%)
QC1 (0 µM)	Normal	21	27	100	Normal	77.7778				Chromosomes number (%)			AVERAGE
QC1 (0 µM)	Abnormal	6			Abnormal	22.2222			QC1 (0 µM)	Normal	77.7778	75	76.3889
									QC1 (0 µM)	Abnormal	22.2222	25	23.6111
QC1 (10 µM)	Normal	10	20	100	Normal	50			QC1 (10 µM)	Normal	50	40	45
QC1 (10 µM)	Abnormal	10			Abnormal	50			QC1 (10 µM)	Abnormal	50	60	55
R2	Chromosomes number					Chromosomes number (%)
QC1 (0 µM)	Normal	15	20	100	Normal	75
QC1 (0 µM)	Abnormal	5			Abnormal	25
QC1 (10 µM)	Normal	8	20	100	Normal	40
QC1 (10 µM)	Abnormal	12			Abnormal	60
