# Supplementary material for: Mitochondrial NADH-redox inflexibility constrains genomic and epigenetic stability in pluripotent stem cells
Source: EMBO J. 2026 May 27;45(13):4417–46. doi: 10.1038/s44318-026-00784-2 (PMC13324003; doi:10.1038/s44318-026-00784-2)
Supplement: Supplementary file 5 — Source data Fig. 3 [file 44318_2026_784_MOESM5_ESM.zip › Figure 3/M/Numerical_Data_for_Fig_3M.xlsx]

## Sheet: Sheet1
		Area	Mean	Min	Max		Mean		Normalized with MB		Relative5mClevel				Relative5mClevel				Relative5mClevel
R1	Ctrl	0.009	109.193	15	255	Ctrl	109.193	Ctrl	109.193	109.193	1				R1	R2	R3		AVERAGE	STDEV	T.TEST
	Ndi1	0.008	50.402	16	105	Ndi1	50.402	Ndi1	52.3317	109.193	0.479259			Ctrl	1	1	1	Ctrl	1	0
	Ctrl MB	11988	117.452	107	129	Ctrl MB	117.452							Ndi1	0.479259	0.24692	0.24275	Ndi1	0.322976	0.135361	0.000976872
	Ndi1MB	10710	113.121	103	122	Ndi1MB	113.121
		Area	Mean	Min	Max		Mean				Relative5mClevel
R2	Ctrl	0.007	106.793	0	255	Ctrl	106.793	Ctrl	106.793	106.793	1
	Ndi1	0.006	25.051	0	84	Ndi1	25.051	Ndi1	26.3694	106.793	0.24692
	Ctrl MB	8370	128.53	107	141	Ctrl MB	128.53
	Ndi1MB	7812	122.104	111	133	Ndi1MB	122.104
		Area	Mean	Min	Max		Mean				Relative5mClevel
R3	Ctrl	0.005	111.591	0	255	Ctrl	111.591	Ctrl	111.591	111.591	1
	Ndi1	0.007	26.757	4	83	Ndi1	26.757	Ndi1	27.0887	111.591	0.24275
	Ctrl MB	8874	144.729	133	154	Ctrl MB	144.729
	Ndi1MB	9765	142.957	132	153	Ndi1MB	142.957
