# Supplementary material for: Mitochondrial NADH-redox inflexibility constrains genomic and epigenetic stability in pluripotent stem cells
Source: EMBO J. 2026 May 27;45(13):4417–46. doi: 10.1038/s44318-026-00784-2 (PMC13324003; doi:10.1038/s44318-026-00784-2)
Supplement: Supplementary file 5 — Source data Fig. 3 [file 44318_2026_784_MOESM5_ESM.zip › Figure 3/N/Numerical_Data_for_Fig_3N.xlsx]

## Sheet: Sheet1
Ctrl	Ndi1		T.TEST
14.172	9.99977	Ctrl vs Ndi1	1.27594e-08
12.3757	24.9684
2.44831	5.57947
6.89547	15.2062
1.9225	12.4512
23.9493	30.0703
9.70357	34.4439
5.95622	2.60897
7.24801	23.0794
21.9611	21.1472
3.6299	24.3483
10.2329	15.6647
23.4979	36.8506
21.7913	5.02185
19.5901	18.237
3.4556	23.0438
1.29945	7.20106
1.63296	12.3113
0.936864	16.5189
5.29427	5.97149
2.15185	19.8937
1.65247	1.99624
6.45565	4.55919
4.03354	21.3861
21.1345	33.4804
3.86313	48.0357
3.24004	24.8809
6.53362	23.547
5.3223	50.115
23.464	14.55
2.23543	15.1251
28.0017	3.52431
3.10894	5.69668
11.7597	6.61548
2.34105	25.2033
7.0812	22.0519
24.3994	2.08293
6.87433	32.0224
21.279	14.1699
18.1038	8.24886
4.70746	15.2406
0.460949	54.5373
2.64052	20.4282
22.8692	19.512
10.8219	13.204
24.9711	40.284
20.715	30.0464
11.9034	32.021
0.203806	13.4528
1.30837	15.011
7.15283	24.229
30.9699	19.9102
35.5286	13.4928
17.6201	7.56842
23.8668	32.0327
3.05395	3.12163
18.8683	5.43083
9.65197	23.2217
3.84121	17.8996
13.2245	15.8832
8.99446	20.548
32.6514	35.8097
19.1808	42.6296
7.45978	32.398
30.3205	19.8303
26.107	18.526
0.758675	20.3795
0.193846	19.9121
2.45941	33.9135
16.1742	27.3795
16.3024	6.10208
3.59791	24.2695
24.2921	7.14315
16.2105	1.82335
17.0821	18.0545
0.360257	27.7303
4.94596	41.4046
0.084471	5.63456
1.62779	24.7921
16.1193	16.5037
9.36109	16.133
18.0097	16.3534
28.3764	29.3311
15.783	23.256
18.7938	12.3977
14.5635	9.07005
5.92862	9.66714
18.1764	25.5354
5.11447	26.5907
20.5123	8.52213
32.4002	24.7699
23.7631	30.5896
1.06294	26.4673
3.35043	19.1287
35.8217	20.8199
6.85441	12.5651
20.9754	21.6998
23.9338	14.6888
22.102	11.8854
26.7229	9.62778
31.0152	25.1928
21.107	15.3958
12.0981	25.2286
9.01463	20.6456
29.7494	6.24042
8.38273	17.1559
0.162001	13.0057
25.9551	36.8162
26.3091	15.6571
2.89258	13.5791
34.6596	14.3915
11.3429	8.86248
25.6676	28.0472
0.24129	23.9129
0.655852	14.2168
19.8862	16.873
13.8637	3.56815
8.07553	20.3974
15.7112	28.3386
19.3527	42.4246
13.1235	21.3407
18.1408	2.91028
28.8482	15.8463
6.65237	30.85
34.5959	10.4242
36.6164	4.39525
9.15218	16.3178
7.65202	8.76506
27.2222	4.8592
11.3944	19.1477
4.49266	23.6269
13.7896	42.0694
2.31348	10.8206
1.7102	30.1017
1.88505	14.873
18.1475	23.7482
0.656465	36.9616
13.9151	15.2585
10.8427	5.78351
26.3788	12.7809
8.17201	9.1822
15.4129	11.8572
6.55259	24.4018
30.4914	9.96534
3.97373	28.8393
1.96122	16.4081
28.9813	16.5107
15.4758	18.4021
11.8751	8.57093
11.3796	5.49492
34.8828	4.97863
0.35146	19.7211
33.6487	10.213
34.9445	4.34633
5.33971	26.3167
3.63131	26.0408
21.3622	27.8924
15.8113	43.9212
25.2543	26.2961
7.33051	1.37987
36.2948	14.7497
19.3321	8.77202
21.8001	28.8731
24.8927	26.8591
18.0093	20.1901
2.15307	20.3211
1.63881	36.7079
5.23242	25.9219
1.10138	33.1632
34.7995	22.6646
30.0333	46.035
3.23962	35.5347
33.6448	23.1533
21.3999	8.79568
36.8828	7.47958
22.6643	38.6449
21.2486	39.3654
7.18257	21.5779
15.6247	27.9853
17.5391	4.76558
18.1362	11.5616
31.5418	15.4982
10.3938	22.497
13.4222	8.86653
15.862	4.40405
13.4658	6.66657
10.3368	14.3093
0.28476	29.0174
12.4617	8.60255
31.3111	26.3154
5.23914	21.7978
4.60182	20.1523
4.03132	25.0588
37.6339	14.6046
7.67767	17.1274
7.83416	30.6487
33.0832	20.3616
30.1377	19.827
9.09875	22.2399
38.9713	43.3738
29.2189	22.0128
14.4104	13.4734
15.9798	4.70378
8.44669	31.7507
7.94484	9.86981
5.0751	46.088
2.98542	28.6138
25.32	3.94891
4.13848	32.7227
11.9514	7.22716
6.39803	25.1688
7.78489	18.0602
30.1724	23.3363
18.7901	6.54326
18.4304	17.3128
31.7729	18.0367
27.2643	6.70832
14.3574	4.61495
25.698	30.6381
5.42028	32.2526
0.502653	21.9458
12.6661	28.625
7.49964	8.88143
14.6207	35.161
1.84373	24.9232
14.679	31.951
18.3664	13.5057
4.19922	32.3287
11.9929	6.66847
39.0264	20.6109
4.70567	11.5455
9.88839	45.2069
5.09279	18.8547
5.56809	34.7119
4.98801	35.9339
30.4257	24.5794
21.9161	9.20575
10.5106	19.6765
0.288445	14.8156
9.03983	20.85
3.06965	2.08187
31.5788	8.80808
4.54707	13.0016
31.7262	8.25431
0.567664	10.0574
1.61338	13.1292
1.56842	11.9965
22.0439	6.33725
32.8717	18.6492
8.89592	32.3658
8.09396	16.228
16.9082	42.7026
10.8017	7.87422
5.21236	13.2203
15.0399	38.3368
1.99918	17.7304
27.1882	17.4842
3.31695	49.9558
8.27739	27.2075
13.5235	1.60888
6.38007	17.3834
21.3981	13.0488
36.1862	18.4945
0.706181	18.7817
11.95	27.6146
11.201	15.5729
14.4702	8.9008
1.64575	34.5481
10.0303	9.41407
8.00352	4.24851
10.3975	17.808
2.64753	10.764
17.0957	21.9082
21.6915	7.2196
12.1593	8.28036
38.1227	15.5903
4.60792	28.0204
3.33514	9.1077
22.8612	11.2667
0.516725	6.43921
10.3614	16.9286
27.4146	3.20144
1.32555	20.1913
28.1389	9.59734
24.5829	24.5195
10.8734	28.9109
29.0186	28.2533
7.41004	4.42693
19.4466	4.73231
26.0726	18.0862
0.391804	10.9923
1.69606	29.4662
34.9753	4.87668
0.122325	12.3285
	17.6065
	22.0338
	3.8439
	10.1892
	31.6957
	25.4412
	39.1935
	48.869
	21.7804
	17.6302
