# Supplementary material for: Mitochondrial NADH-redox inflexibility constrains genomic and epigenetic stability in pluripotent stem cells
Source: EMBO J. 2026 May 27;45(13):4417–46. doi: 10.1038/s44318-026-00784-2 (PMC13324003; doi:10.1038/s44318-026-00784-2)
Supplement: Supplementary file 5 — Source data Fig. 3 [file 44318_2026_784_MOESM5_ESM.zip › Figure 3/O/Numerical_Data_for_Fig_3O.xlsx]

## Sheet: Sheet1
R1	E14 2iL						Chromosomes number (%)
		Total	Normal	Abnormal			Normal		Abnormal
	Ctrl	20	17	3			R1	R2	R1	R2
	Ndi1	42	17	25		Ctrl	0.85	0.818182	0.15	0.181818
						Ndi1	0.404762	0.355556	0.595238	0.644444
							Chromosomes number (%)
R2	E14 2iL						AVERAGE
		Total	Normal	Abnormal			Normal	Abnormal
	Ctrl	33	27	6		Ctrl	0.834091	0.165909
	Ndi1	45	16	29		Ndi1	0.380159	0.619841
