# Supplementary material for: Mitochondrial NADH-redox inflexibility constrains genomic and epigenetic stability in pluripotent stem cells
Source: EMBO J. 2026 May 27;45(13):4417–46. doi: 10.1038/s44318-026-00784-2 (PMC13324003; doi:10.1038/s44318-026-00784-2)
Supplement: Supplementary file 5 — Source data Fig. 3 [file 44318_2026_784_MOESM5_ESM.zip › Figure 3/Q/Numerical_Data_for_Fig_3Q.xlsx]

## Sheet: Sheet1
Ctrl	Ndi1	Ndi1+UK	Ndi1+3-FP		T.TEST
0.771053	34.5243	23.0822	24.0418	Ctrl vs Ndi1	4.33435e-23
10.9485	51.058	46.7434	23.0015	Ndi1 vs Ndi1+UK	7.51305e-17
18.0542	58.2929	63.1604	45.7988	Ndi1 vs Ndi1+3-FP	7.5026e-05
13.0936	17.8486	19.4281	21.8164
14.5226	44.5371	17.291	26.294
16.9354	68.7233	20.2072	32.2869
11.3222	31.4454	17.0989	38.8295
13.4861	48.4165	29.729	31.9486
15.3457	45.1346	33.6298	15.9067
21.7989	65.0916	43.3192	48.7577
29.5435	31.8597	27.7216	50.9224
22.5999	58.7218	33.5625	15.7602
35.3495	44.3279	10.7422	55.412
19.8183	49.2014	19.9303	19.0622
13.6278	28.8234	39.9674	37.7912
6.58322	38.1942	28.0859	22.4144
17.3057	17.7017	39.7547	24.4349
8.1319	44.8822	25.276	43.3063
21.2379	43.9459	28.2699	45.0656
16.7713	52.4836	15.3937	53.2573
23.0917	22.1201	23.4372	25.2666
7.84851	6.56277	28.9202	18.2984
20.6002	21.8847	30.6364	43.0476
21.6993	22.3485	24.578	19.2071
3.25326	58.468	3.77585	29.1649
14.6373	0.970976	39.7551	7.47823
9.38907	5.78842	18.3185	29.3344
4.93498	47.654	20.6461	35.604
12.9687	65.8591	4.02662	29.6449
2.10744	56.6545	37.7205	19.3007
7.67453	22.7474	8.47274	7.74635
14.4883	60.1644	44.9213	22.9819
12.35	27.31	7.06359	40.2747
3.78825	36.1467	10.7852	39.8372
22.4835	40.1149	2.67381	41.1833
19.5991	26	6.58817	13.1694
14.1783	35.5945	58.0421	29.2502
16.8264	66.3663	3.50116	10.8127
13.187	34.4788	45.0751	25.1973
13.5339	53.4964	53.2912	53.4393
24.8974	41.6255	8.62603	0.228696
30.3515	37.8949	17.0418	56.0396
22.5553	50.6144	25.4226	27.6718
27.8615	28.4157	23.384	21.3297
21.5209	48.3723	9.53208	26.2325
44.4157	29.8052	33.233	8.01903
11.3852	34.2124	19.6504	11.6315
18.2064	41.51	27.8826	40.3741
8.1455	52.227	15.5941	15.794
11.7459	54.9181	21.6228	2.51747
10.9365	33.8462	3.29922	29.2893
18.4112	28.7001	0.957011	15.8163
18.3256	68.9316	10.7714	6.10603
7.91165	60.1398	32.1746	48.9738
27.6607	33.9542	32.7289	49.6679
31.3655	23.7578	33.2563	76.8468
7.03105	57.4764	30.3492	13.6159
21.8444	53.0109	3.00033	8.55826
10.2737	31.3796	15.2377	11.2435
2.26628	49.8962	27.9938	51.2404
29.2868	25.0338	15.1437	28.5213
27.8654	15.895	2.30545	35.8663
20.3531	40.1949	1.21511	17.6086
3.3056	18.0192	17.9312	64.973
26.7636	44.9948	1.39949	31.9947
16.0431	31.9212	31.3347	30.0054
9.97568	11.6812	48.7553	45.4912
5.28185	35.8882	1.3551	76.3973
10.6935	3.82333	13.1379	49.2164
18.0741	31.944	6.45678	19.1374
26.1456	2.75626	7.31869	54.1317
1.95829	7.91481	18.9045	55.4342
1.15209	9.46342	10.2322	27.4209
26.7636	4.1707	2.06861	34.2996
14.4376	4.92961	5.60743	21.2918
16.0431	20.8387	15.4359	36.9322
9.97568	6.07671	8.52881	23.5797
2.1543	10.7077	12.8502	46.0435
21.2176	1.30459	1.57628	34.7934
5.28185	5.47649	17.0111	20.2898
33.7147	2.0694	23.69	54.3315
10.6935	10.9205	9.71732	39.8283
18.0741	13.5822	15.0305	31.0261
15.1667	15.212	23.4639	54.3264
26.1456	9.32006	11.7122	13.3956
34.747	20.8929	6.10415	41.903
1.95829	27.9349	8.13732	51.4246
6.6831	28.2906	0.021758	38.676
7.4787	6.16814	24.0932	28.1496
7.70098	11.1256	23.7537	47.8126
6.68554	25.3658	8.92736	8.70056
28.5689	44.0167	30.574	48.9821
35.6722	27.9077	19.3969	23.3289
25.7635	8.30223	8.51755	17.8814
18.1898	5.19378	6.60625	28.5166
25.8311	12.51	6.20033	36.588
9.01013	18.1648	20.7259	30.979
18.7736	23.4818	18.499	54.8814
24.5737	1.0423	9.50755	12.374
9.98832	17.0822	18.9136	58.4543
3.18234	27.2745	6.94662	47.0131
16.8369	20.6432	12.0178	10.2756
15.1239	10.8177	19.396	14.1141
16.1078	12.3379	29.0839	36.5086
8.62614	22.166	27.2998	26.4773
22.3438	20.0653	5.11522	16.4035
4.31031	20.2756	2.89966	37.9944
13.3502	48.6504	13.7196	24.8851
32.8635	41.7935	3.44416	26.1176
46.6281	10.7666	14.6693	50.5852
20.8757	38.8963	19.5174	25.6362
37.8239	36.4529	20.134	40.1461
44.2009	31.518	39.0939	49.5381
43.0444	17.6693	53.2344	29.1102
37.3912	32.0326	37.956	51.4523
51.0894	38.9454	24.5046	39.7646
35.4142	49.1936	27.3478	46.9339
23.4673	29.7929	38.6223	39.3392
55.84	24.4329	50.104	21.7497
8.19137	43.7721	53.5136	28.4075
45.3456	19.1819	34.4106	23.7565
20.2301	24.1487	18.8912	26.2963
4.11406	37.6011	28.8386	22.9619
1.45863	45.9816	23.8156	35.8294
28.8878	53.7538	31.0958	8.77884
12.8423	56.4068	39.541	36.819
26.4775	51.6738	23.6242	30.6699
18.9336	30.861	32.7727	47.8916
0.01658	38.5666	21.3338	32.2631
36.5514	46.0205	13.1912	30.0432
30.1495	58.9412	23.8935	13.8909
33.2602	13.1084	11.7908	19.8324
0.277895	23.638	32.1763	43.5446
34.5769	31.0207	3.29925	20.1902
23.0358	22.5847	23.9452	53.2368
28.951	31.3319	44.322	50.1163
17.8118	8.90521	19.994	26.7996
25.0253	29.0119	46.1264	34.7779
14.3754	42.6827	6.82896	16.5772
18.0026	57.3107	24.006	27.364
7.55743	45.1533	37.3582	23.8196
13.1419	42.7695	22.1013	30.0432
24.4963	46.0973	10.7753	13.8909
2.89123	13.5143	21.6853	19.8324
11.6048	50.3049	18.9838	43.5446
5.75316	47.0515	29.5204	20.1902
19.3677	50.5292	8.38963	53.2368
48.2893	67.4226	12.1698	50.1163
29.9175	48.2083	26.8128	26.7996
16.588	42.4277	30.7577	34.7779
9.93134	32.4452	42.4086	16.5772
33.306	25.9886	39.6329	27.364
52.9102	35.2302	31.9942	23.8196
34.3019	25.167	8.79672	29.5366
30.9111	60.1344	42.4131	14.3211
22.6529	19.1452	19.5031	20.3191
26.1493	26.8559	8.11884	15.6541
10.0382	8.93668	39.9008	24.6021
30.3798	23.109	13.372	24.7893
27.1096	16.6629	32.6703	22.1069
18.5373	40.7884	35.9684	15.2849
3.29461	50.2036	22.4997	33.0577
0.623383	25.6213	42.3885	13.5585
8.7548	39.7489	26.179	12.4214
3.13007	17.2466	21.8811	25.0129
0.100426	29.5398	18.2953	16.0285
19.4835	36.4661	24.5959	12.0744
9.3413	61.2161	26.6637	44.0336
17.3345	47.4293	21.8115	11.3354
47.3024	51.391	35.5542	41.468
18.8671	13.737	32.4924	7.23713
14.6262	25.7365	12.1988	37.1229
24.0577	27.3244	17.9084	40.1258
51.9296	25.6564	13.922	40.3002
37.9229	34.874	30.9779	33.7501
32.2481	12.0566	29.3839	20.4963
18.7236	24.3129	10.1758	7.16958
27.962	13.9026	11.4831	53.7513
30.0707	27.3221	22.3637	42.5821
33.3585	22.5294	26.1668	12.6109
13.9519	26.0288	52.1568	18.3876
20.3903	57.3124	26.5117	7.49415
19.6078	26.5401	12.8658	26.3012
36.724	45.5631	8.61781	18.9894
40.0816	29.1204	20.5726	30.7132
56.2315	13.8559	24.5756	26.5589
35.9109	68.5633	7.88599	42.9029
33.4094	19.9231	11.9482	17.3273
30.853	33.4844	20.0304	2.62154
52.6625	31.7473	11.0906	51.6579
54.8619	30.2938	10.2336	34.2428
23.8553	64.0845	8.31762	43.7056
46.4948	87.117	56.2294	17.7431
57.056	41.8643	30.6234	23.1847
56.3549	36.822	25.3157	40.7869
42.2996	32.2818	33.2898	29.5716
38.3843	19.4303	47.0734	34.5163
30.0649	13.2267	23.3857	25.6278
28.0375	45.9533	35.765	28.462
25.627	34.033	24.7258	37.6309
33.7079	53.6717	37.0594	21.1054
34.4096	47.4543	32.696	45.8926
32.3155	17.497	45.2054	43.2227
40.4597	25.3793	14.4829	9.59413
34.033	27.2672	51.7931	42.3961
17.1454	33.1948	26.8422	37.3682
34.358	41.2615	16.4655	47.8028
19.9207	27.3862	14.2451	38.1127
59.4955	34.1203	14.1747	25.9596
28.8392	16.2937	52.4694	45.8014
52.9935	59.7829	23.3976	26.5997
28.3973	81.2179	20.9706	42.235
33.1186	87.527	19.117	30.6827
3.15441	28.5386	11.4398	13.1666
47.0421	16.4947	26.9466	36.3727
30.4237	14.7628	44.6379	45.6298
2.95488	23.465	45.0328	11.9705
36.2843	53.3812	58.218	38.3999
27.3678	40.6573	59.243	51.115
45.5048	36.7254	49.2433	4.83226
13.3343	51.9847	41.4483	40.7338
31.0571	48.1439	32.3519	22.8012
47.002	61.0479	20.9286	38.695
18.307	30.091	53.8278	13.2616
31.423	55.3468	28.4042	11.2325
52.3814	6.76591	29.7937	43.2721
43.4831	42.5623	34.811	29.9349
10.1176	6.72462	49.7833	28.4892
38.0071	11.6073	29.3056	45.5763
27.3175	32.7843	24.651	43.5041
32.8677	25.3728	7.3516	32.9785
50.8599	41.3555	25.903	19.9607
31.2017	4.96869	12.7779	30.8722
27.4101	18.5853	5.78264	46.1326
21.3866	14.755	41.5912	37.7374
7.38087	33.183	18.3568	3.52012
47.004	21.9261	32.4065	38.3202
41.6429	48.134	37.7187	33.8568
30.3894	53.4847	7.86901	32.4619
12.1102	28.3881	6.57167	23.6709
11.6753	37.1388	8.42495	9.05236
25.4387	35.7622	11.838	30.7363
7.2586	40.8485	6.64681	5.13991
8.52318	52.1657	26.5627	4.73065
13.4138	65.6869	26.2835	0.152277
12.7012	6.92033	13.9728	3.5582
6.81211	38.3085	12.9946	1.71709
24.1032	54.5956	12.553	4.972
34.3053	27.4441	16.0848	8.51446
16.19	34.6929	16.555	9.28414
18.4822	78.2365	17.1402	3.50016
18.2258	59.0323	1.34387	5.09452
25.0904	24.2784	33.4541	13.9866
18.4017	28.1978	10.0909	10.2115
26.0562	15.7614	35.2825	36.0566
18.1868	36.0038	3.72018	50.3509
17.7552	52.8927	17.4167	34.8047
18.3929	47.9369	2.52596	37.9507
14.9918	38.3404	9.75236	17.0405
8.27296	24.2637	20.4926	21.5099
42.7168	32.272	17.2953	25.4497
3.61834	50.6091	7.36788	40.1363
12.3888	45.3669	15.0283	37.9497
16.5551	42.7492	2.58449	26.2264
3.49811	28.3896	3.89969	14.7519
2.46784	57.0989	5.04743	23.17
14.9099	60.7361	3.74492	20.5405
12.6045	15.1857	8.60154	26.3751
10.1273	39.0776	18.7107	48.0461
32.6005	43.6582	18.8542	30.9063
6.58405	41.5989	2.47885	38.2649
18.4933	65.695	10.2739	21.2261
14.0527	50.5836	6.13221	50.6371
9.45595	61.8764	1.27534	20.1929
16.5778	26.8933	26.9648	41.1783
26.9663	18.6777	17.7206	40.2421
12.4553	24.78	33.1177	21.5149
19.2289	37.6309	26.4871	35.9159
12.5756	28.837	42.892	47.0137
29.3567	33.4477	38.2931	32.0494
27.7086	33.5516	12.7781	18.7924
32.1924	50.451	22.8905	41.854
24.8531	23.8721	16.3365	33.2458
33.1974	13.1637	9.27982	3.40233
22.0532	56.0919	27.8103	50.5254
22.2317	52.9199	12.0826	39.3981
19.2645	27.9416	17.586	26.1787
14.7497	14.1267	46.0844	39.9482
13.6578	42.154	3.45218	23.7741
23.2499	21.6936	22.8108	5.52936
9.99852	63.0701	30.5491	27.9776
20.9426	31.6254	35.8896	23.5576
16.544	30.2103	39.3933	25.2374
7.3597	27.606	7.63046	25.0974
9.05949	16.9227	9.78	9.87149
13.7487	24.1478	24.035	38.8141
27.5142	62.5856	23.6184	49.002
15.3959	7.21228	19.6394	12.9117
11.0647	37.757	15.4872	14.6527
39.2054	64.2469	5.70513	34.4184
5.72385	56.1387	6.05797	10.8615
1.30514	35.0805	26.7236	5.96471
4.94451	38.7835	8.49034	35.4742
26.6866	87.784	19.4923	20.6297
22.78	23.637	35.5039	20.1627
27.0887	24.9499	26.6304	20.2512
17.0069	85.2696	24.7694	10.3791
56.9339	9.97547	13.4762	29.6052
54.4244	18.3054	26.1172	54.1102
42.0578	36.3815	5.47678	42.2452
31.7953	31.9431	21.8789	18.8757
44.1168	28.6177	42.0024	26.8512
37.1806	50.7208	51.7362	24.716
36.3094	62.1542	27.4668	43.1302
53.9122	21.0027	35.6884	28.875
37.8685	26.4372	22.7015	28.3427
33.0943	26.0056	38.5015	31.9266
39.2518	15.9543	32.7152	32.9784
32.1296	37.4144	40.3172	31.9904
16.8071	53.1381	52.2276	39.0078
41.5454	33.4686	22.968	39.7434
13.9325	43.1587	0.211534	26.7445
29.2813	29.7444	33.8616	49.4689
25.6992	18.5523	40.1902	23.4189
12.8705	47.1024	13.7929	27.6492
45.4265	59.7343	21.1306	24.3704
22.1031	35.0481	13.7976	35.2876
53.9417	41.1045	26.6521	31.9119
49.818	39.3402	58.1407	12.5094
47.7076	32.717	14.4977	46.5481
12.9856	22.1408	39.1741	25.3469
9.13968	37.8674	12.2819	47.5478
12.4923	25.571	21.5415	42.0595
3.19653	18.4039	22.067	29.9691
32.9285	38.2251	63.4165	23.0803
19.9424	29.1693	36.4106	24.1726
50.1624	43.1676	54.0261	50.4081
6.56788	39.5858	39.7016	35.0868
19.6079	19.4173	58.1407	29.19
27.0193	18.067	14.4977	43.6869
39.8147	32.2681	39.1741	52.089
35.2407	25.4734	12.2819	35.0499
52.1393	33.1395	21.5415	13.9079
41.6811	31.6135	22.067	55.117
14.5059	20.1555	36.4106	2.57101
19.6266	21.0951	54.0261	27.8969
30.0477	28.1818	39.7016	42.0817
5.02438	22.9816	58.1407	24.8241
9.53871	44.1809	50.3878	33.1115
0.001368	19.4173	14.4977	47.1728
11.8087	18.067	42.5627	25.0932
19.5762	32.2681	32.9312	16.083
25.3876	25.4734	39.1741	16.3653
32.1521	33.1395	12.2819	10.7036
35.369	31.6135	14.4299	41.7103
10.1136	20.1555	12.4062	13.2416
22.241	21.0951	21.5415	4.83226
9.533	28.1818	49.7927	40.7338
15.1074	22.9816	22.067	22.8012
24.2249	44.1809	53.6992	38.695
42.0942	31.7016	63.4165	13.2616
17.8217	38.8298	13.7198	11.2325
33.2008	42.7588	36.4106	43.2721
23.1927	13.398	54.0261	29.9349
6.88882	22.2855	38.9272	28.4892
1.24997	39.4436	39.7016	45.5763
15.7052	31.7016	13.4062	43.5041
16.6598	38.8298	29.6614	16.083
17.1828	42.7588	19.0863	16.3653
32.5397	13.398	45.0267	10.7036
9.11657	22.2855	41.9307	41.7103
19.0787	39.4436	36.336	13.2416
32.529	26.7704	20.7991	31.9266
14.8237	16.637	18.7895	32.9784
0.243546	16.8223	44.5367	31.9904
28.8593	27.3096	35.4731	39.0078
51.2248	40.718	29.2981	39.7434
7.25359	39.1044	13.0473	26.7445
19.5462	26.1255	20.1638	49.4689
22.1331	33.4843	27.3583	23.4189
0.147182	26.1629	38.1711	27.6492
44.1208	29.1895	16.4347	24.3704
6.80588	24.5134	54.3126	2.54347
21.5617	55.0576	35.5843	15.0662
49.2648	12.5263	48.2147	10.2885
	17.0006	17.2275
	83.1024
	45.2195
	56.2565
