# Supplementary material for: Mitochondrial NADH-redox inflexibility constrains genomic and epigenetic stability in pluripotent stem cells
Source: EMBO J. 2026 May 27;45(13):4417–46. doi: 10.1038/s44318-026-00784-2 (PMC13324003; doi:10.1038/s44318-026-00784-2)
Supplement: Supplementary file 5 — Source data Fig. 3 [file 44318_2026_784_MOESM5_ESM.zip › Figure 3/R/Numerical_Data_for_Fig_3R.xlsx]

## Sheet: Sheet1
						Chromosomes number (%)					Chromosomes number (%)
	Normal	Abnormal	total			Normal	Abnormal				Normal	Normal	Abnormal	Abnormal
Ctrl	12	3	15	100	Ctrl	80	20			Ctrl	80	75	20	25
Ndi1	7	9	16	100	Ndi1	43.75	56.25			Ndi1	43.75	45	56.25	55
Ndi1+UK	16	4	20	100	Ndi1+UK	80	20			Ndi1+UK	80	85	20	15
Ndi1+3-FP	17	3	20	100	Ndi1+3-FP	85	15			Ndi1+3-FP	85	80	15	15
	Normal	Abnormal	total			Normal	Abnormal				Chromosomes number (%)
Ctrl	15	5	20	100	Ctrl	75	25				AVERAGE
Ndi1	9	11	20	100	Ndi1	45	55				Normal	Abnormal
Ndi1+UK	17	3	20	100	Ndi1+UK	85	15			Ctrl	77.5	22.5
Ndi1+3-FP	17	3	20	100	Ndi1+3-FP	85	15			Ndi1	44.375	55.625
										Ndi1+UK	82.5	17.5
										Ndi1+3-FP	82.5	15
