# Supplementary material for: Mitochondrial NADH-redox inflexibility constrains genomic and epigenetic stability in pluripotent stem cells
Source: EMBO J. 2026 May 27;45(13):4417–46. doi: 10.1038/s44318-026-00784-2 (PMC13324003; doi:10.1038/s44318-026-00784-2)
Supplement: Supplementary file 6 — Source data Fig. 4 [file 44318_2026_784_MOESM6_ESM.zip]

Archive with 56 entries (37 files):
- Figure 4/
- Figure 4/B/
- Figure 4/B/120hrs/
- Figure 4/B/120hrs/Rot 0nM.jpg
- Figure 4/B/120hrs/Rot 400nM-released.jpg
- Figure 4/B/144hrs/
- Figure 4/B/144hrs/Rot 0nM.jpg
- Figure 4/B/144hrs/Rot 400nM-released.jpg
- Figure 4/B/24hrs/
- Figure 4/B/24hrs/Rot 0nM.jpg
- Figure 4/B/24hrs/Rot 400nM.jpg
- Figure 4/B/48hrs/
- Figure 4/B/48hrs/Rot 0nM.jpg
- Figure 4/B/48hrs/Rot 400nM.jpg
- Figure 4/B/56hrs/
- Figure 4/B/56hrs/Rot 0nM.jpg
- Figure 4/B/56hrs/Rot 400nM-relesed.jpg
- Figure 4/B/72hrs/
- Figure 4/B/72hrs/Rot 0nM.jpg
- Figure 4/B/72hrs/Rot 400nM-released.jpg
- Figure 4/B/96hrs/
- Figure 4/B/96hrs/Rot 0nM.jpg
- Figure 4/B/96hrs/Rot 400nM-released.jpg
- Figure 4/C/
- Figure 4/C/Numerical_Data_for_Fig_4C.xlsx
- Figure 4/D/
- Figure 4/D/F1 from Rot 400nM-relesed.jpg
- Figure 4/D/Rot 400nM-relesed.jpg
- Figure 4/E/
- Figure 4/E/Ant Release 3 days.tiff
- Figure 4/E/Ant.tif
- Figure 4/E/Ctrl.tif
- Figure 4/E/Rot Released 3 days.tiff
- Figure 4/E/Rot.tif
- Figure 4/F/
- Figure 4/F/Numerical_Data_for_Fig_4F.xlsx
- Figure 4/G/
- Figure 4/G/Numerical_Data_for_Fig_4G.xlsx
- Figure 4/H/
- Figure 4/H/Ctrl +Rot.tiff
- Figure 4/H/Ctrl -Rot.tiff
- Figure 4/H/Ndi1 -Rot.tiff
- Figure 4/H/Ndi1+Rot.tiff
- Figure 4/H/Numerical_Data_for_Fig_4H.xlsx
- Figure 4/I/
- Figure 4/I/Numerical_Data_for_Fig_4I.xlsx
- Figure 4/J/
- Figure 4/J/Numerical_Data_for_Fig_4J.xlsx
- Figure 4/L/
- Figure 4/L/Ctrl -Rot.tif
- Figure 4/L/Ctrl+Rot.tif
- Figure 4/L/DS+SHIN1+Rot.tif
- Figure 4/L/DS+SHIN1-Rot.tif
- Figure 4/L/Numerical_Data_for_Fig_4L.xlsx
- Figure 4/M/
- Figure 4/M/Numerical_Data_for_Fig_4M.xlsx
