# Supplementary material for: Mitochondrial NADH-redox inflexibility constrains genomic and epigenetic stability in pluripotent stem cells
Source: EMBO J. 2026 May 27;45(13):4417–46. doi: 10.1038/s44318-026-00784-2 (PMC13324003; doi:10.1038/s44318-026-00784-2)
Supplement: Supplementary file 6 — Source data Fig. 4 [file 44318_2026_784_MOESM6_ESM.zip › Figure 4/C/Numerical_Data_for_Fig_4C.xlsx]

## Sheet: Sheet1
R1	56hr						72hr
		2-Cell	4-Cell	total				2-Cell	4-Cell	8-Cell	Morulla	total
	Rot 0nM	2	18	20	100		Rot 0nM		2		18	20	100
	Rot 400nM-released	20	5	25	100		Rot 400nM-released	1	13	11		25	100
		% of embryos
	56hr						72hr	% of embryos
		2-Cell	4-Cell					2-Cell	4-Cell	8-Cell	Morulla
	Rot 0nM	10	90				Rot 0nM	0	10	0	90
	Rot 400nM-released	80	20				Rot 400nM-released	4	52	44	0
R2	56hr						72hr
		2-Cell	4-Cell	total				2-Cell	4-Cell	8-Cell	Morulla	total
	Rot 0nM	3	17	20	100		Rot 0nM		5	7	8	20	100
	Rot 400nM-released	18	4	22	100		Rot 400nM-released	3	16	3		22	100
	56hr	% of embryos					72hr	% of embryos
		2-Cell	4-Cell					2-Cell	4-Cell	8-Cell	Morulla
	Rot 0nM	15	85				Rot 0nM	0	25	35	40
	Rot 400nM-released	81.8182	18.1818				Rot 400nM-released	13.6364	72.7273	13.6364	0
R3	56hr						72hr
		2-Cell	4-Cell	total				2-Cell	4-Cell	8-Cell	Morulla	total
	Rot 0nM	1	19	20	100		Rot 0nM		2	2	16	20	100
	Rot 400nM-released	20	5	25	100		Rot 400nM-released	3	6	13	1	23	100
	56hr	% of embryos					72hr	% of embryos
		2-Cell	4-Cell					2-Cell	4-Cell	8-Cell	Morulla
	Rot 0nM	5	95				Rot 0nM	0	10	10	80
	Rot 400nM-released	80	20				Rot 400nM-released	13.0435	26.087	56.5217	4.34783
		2cells			4cells				2cell	4 cell	2cell	4 cell	2cell	4 cell
	56hr	R1	R2	R3	R1	R2	R3		AVERAGE	AVERAGE	STDEV	STDEV	T.TEST	T.TEST
	Rot 0nM	10	15	5	90	85	95		10	90	5	5
	Rot 400nM-released	80	81.8182	80	20	18.1818	20		80.6061	19.3939	1.04973	1.04973	1.80655e-05	1.80655e-05
		% of embryos												% of embryos	% of embryos	% of embryos
		2cells			4cells			8cells			Morulla			2cells	4cells	8cells	Morulla	2cells	4cells	8cells	Morulla	2cells	4cells	8cells	Morulla
	72hrs	R1	R2	R3	R1	R2	R3	R1	R2	R3	R1	R2	R3	AVERAGE	AVERAGE	AVERAGE	AVERAGE	STDEV	STDEV	STDEV	STDEV	T.TEST	T.TEST	T.TEST	T.TEST
	Rot 0nM	0	0	0	10	25	10	0	35	10	90	40	80	0	15	15	70	0	8.66025	18.0278	26.4575
	Rot 400nM-released	4	13.6364	13.0435	52	72.7273	26.087	44	13.6364	56.5217	0	0	4.34783	10.2266	50.2714	38.0527	1.44928	5.40055	23.3682	22.0526	2.51022	0.0305049	0.0703397	0.233602	0.0110949
R1	96hr					120hr					144hr
		Blastocysts	total				Blastocysts	total				Blastocysts	total
	Rot 0nM	9	20	100		Rot 0nM	17	20	100		Rot 0nM	17	20	100
	Rot 400nM-released	1	25	100		Rot 400nM-released	12	25	100		Rot 400nM-released	17	25	100
	96hr	% of blastocysts				120hr	% of blastocysts				144hr	% of blastocysts
	Rot 0nM	45				Rot 0nM	85				Rot 0nM	85
	Rot 400nM-released	4				Rot 400nM-released	48				Rot 400nM-released	68
R2	96hr					120hr					144hr
		Blastocysts	total				Blastocysts	total				Blastocysts	total
	Rot 0nM	10	20	100		Rot 0nM	16	20	100		Rot 0nM	17	20	100
	Rot 400nM-released	3	22	100		Rot-400nM-released	13	22	100		Rot-400nM-released	18	22	100
	96hr	% of blastocysts				120hr	% of blastocysts				144hr	% of blastocysts
	Rot 0nM	50				Rot 0nM	80				Rot 0nM	85
	Rot 400nM-released	13.6364				Rot 400nM-released	59.0909				Rot 400nM-released	81.8182
R3	96hr					120hr					144hr
		Blastocysts	total				Blastocysts	total				Blastocysts	total
	Rot 0nM	4	20	100		Rot 0nM	15	20	100		Rot 0nM	16	20	100
	Rot 400nM-released	0	23	100		Rot 400nM-released	6	23	100		Rot 400nM-released	12	23	100
	96hr	% of blastocysts				120hr	% of blastocysts				144hr	% of blastocysts
	Rot 0nM	20				Rot 0nM	75				Rot 0nM	80
	Rot 400nM-released	0				Rot 400nM-released	26.087				Rot 400nM-released	52.1739
			96 hr			120hr			144hr			96 hr	120hr	144hr	96 hr	120hr	144hr	96 hr	120hr	144hr
			% of blastocysts			% of blastocysts			% of blastocysts			% of blastocysts	% of blastocysts	% of blastocysts
			R1	R2	R3	R1	R2	R3	R1	R2	R3	AVERAGE	AVERAGE	AVERAGE	STDEV	STDEV	STDEV	T.TEST	T.TEST	T.TEST
		Rot 0nM	45	50	20	85	80	75	85	85	80	38.3333	80	83.3333	16.0728	5	2.88675
		Rot 400nM-released	4	13.6364	0	48	59.0909	26.087	68	81.8182	52.1739	5.87879	44.3926	67.3307	7.00964	16.7951	14.8335	0.0327196	0.0244616	0.140547
