# Supplementary material for: Mitochondrial NADH-redox inflexibility constrains genomic and epigenetic stability in pluripotent stem cells
Source: EMBO J. 2026 May 27;45(13):4417–46. doi: 10.1038/s44318-026-00784-2 (PMC13324003; doi:10.1038/s44318-026-00784-2)
Supplement: Supplementary file 6 — Source data Fig. 4 [file 44318_2026_784_MOESM6_ESM.zip › Figure 4/F/Numerical_Data_for_Fig_4F.xlsx]

## Sheet: Sheet1
	Ctrl			Rot			Ant			Rot-released			Ant-released
	R1	R2	R3	R1	R2	R3	R1	R2	R3	R1	R2	R3	R1	R2	R3
D0	0.07	0.07	0.07	0.07	0.07	0.07	0.07	0.07	0.07
D4	4.36	4.985	4.5	0.26	0.864	0.4	0.16	0.145	0.15
D7										4.764	3.635	4.2	3.66	3.83	4
