# Supplementary material for: Mitochondrial NADH-redox inflexibility constrains genomic and epigenetic stability in pluripotent stem cells
Source: EMBO J. 2026 May 27;45(13):4417–46. doi: 10.1038/s44318-026-00784-2 (PMC13324003; doi:10.1038/s44318-026-00784-2)
Supplement: Supplementary file 6 — Source data Fig. 4 [file 44318_2026_784_MOESM6_ESM.zip › Figure 4/G/Numerical_Data_for_Fig_4G.xlsx]

## Sheet: Sheet1
R1										Relative SoNar level
Ctrl		AmCyan/ FITC								R1	R2	R3	AVERAGE	STDEV	T.TEST
AmCyan	9119	0.972486			AmCyan/ FITC		Relative SoNar level		Ctrl	1	1	1	1	0
FITC	9377			Ctrl	0.972486	0.972486	1		Rot	1.28885	1.27272	1.27455	1.27871	0.00882824	6.69627e-07
Rot				Rot	1.25339	0.972486	1.28885		Ant	1.45343	1.4502	1.46724	1.45696	0.00904685	1.02333e-07
AmCyan	14434	1.25339		Ant	1.41344	0.972486	1.45343
FITC	11516
Ant
AmCyan	16762	1.41344
FITC	11859
R2		AmCyan/ FITC
Ctrl					AmCyan/ FITC		Relative SoNar level
AmCyan	10602	0.720685		Ctrl	0.720685	0.720685	1
FITC	14711			Rot 100nM	0.917234	0.720685	1.27272
Rot				Ant 8nM	1.04514	0.720685	1.4502
AmCyan	22918	0.917234
FITC	24986
Ant
AmCyan	18476	1.04514
FITC	17678
R3		AmCyan/ FITC
Ctrl
AmCyan	1721	0.558948			AmCyan/ FITC		Relative SoNar level
FITC	3079			Ctrl	0.558948	0.558948	1
Rot				Rot	0.712409	0.558948	1.27455
AmCyan	3146	0.712409		Ant	0.820108	0.558948	1.46724
FITC	4416
Ant
AmCyan	3483	0.820108
FITC	4247
