# Supplementary material for: Mitochondrial NADH-redox inflexibility constrains genomic and epigenetic stability in pluripotent stem cells
Source: EMBO J. 2026 May 27;45(13):4417–46. doi: 10.1038/s44318-026-00784-2 (PMC13324003; doi:10.1038/s44318-026-00784-2)
Supplement: Supplementary file 6 — Source data Fig. 4 [file 44318_2026_784_MOESM6_ESM.zip › Figure 4/H/Numerical_Data_for_Fig_4H.xlsx]

## Sheet: Sheet1
R1
	H9				Relative cell number			Relative cell number
Ctrl-Rot	0.7	2	1.4	1.4	1			R1	R2	R3	R4	AVERAGE	STDEV	T.TEST	T.TEST
Ndi1-Rot	0.625	2	1.25	1.4	0.892857		Ctrl-Rot	1	1	1	1	1	0
Ctrl+Rot	0.215	1	0.215	1.4	0.153571		Ndi1-Rot	0.892857	1.02	1.17431	0.827174	0.978586	0.153078	0.78904
Ndi1+Rot	0.456	2	0.912	1.4	0.651429		Ctrl+Rot	0.153571	0.064	0.110092	0.13587	0.115883	0.0389241	7.62202e-09
							Ndi1+Rot	0.651429	0.766667	0.745872	0.641304	0.701318	0.064151		4.38652e-06
R2
	H9				Relative cell number
Ctrl-Rot	1.5	2	3	3	1
Ndi1-Rot	1.53	2	3.06	3	1.02
Ctrl+Rot	0.192	1	0.192	3	0.064
Ndi1+Rot	1.15	2	2.3	3	0.766667
R3
	H9				Relative cell number
Ctrl-Rot	1.09	3	3.27	3.27	1
Ndi1-Rot	1.28	3	3.84	3.27	1.17431
Ctrl+Rot	0.36	1	0.36	3.27	0.110092
Ndi1+Rot	0.813	3	2.439	3.27	0.745872
R4
	H9				Relative cell number
Ctrl-Rot	0.92	2	1.84	1.84	1
Ndi1-Rot	0.761	2	1.522	1.84	0.827174
Ctrl+Rot	0.5	0.5	0.25	1.84	0.13587
Ndi1+Rot	0.59	2	1.18	1.84	0.641304
