# Supplementary material for: Mitochondrial NADH-redox inflexibility constrains genomic and epigenetic stability in pluripotent stem cells
Source: EMBO J. 2026 May 27;45(13):4417–46. doi: 10.1038/s44318-026-00784-2 (PMC13324003; doi:10.1038/s44318-026-00784-2)
Supplement: Supplementary file 6 — Source data Fig. 4 [file 44318_2026_784_MOESM6_ESM.zip › Figure 4/I/Numerical_Data_for_Fig_4I.xlsx]

## Sheet: Sheet1
R1										Relative SoNar level
Ctrl-Rot		AmCyan/FITC								R1	R2	R3	AVERAGE	STDEV	T.TEST	T.TEST
AmCyan	7221	0.650541							Ctrl-Rot	1	1	1	1	0
FITC	11100								Ndi1-Rot	0.974547	0.967607	0.993015	0.97839	0.0131328	0.0463912
Ndi1-Rot					AmCyan/FITC		Relative SoNar level		Ctrl+Rot	1.28644	1.32707	1.36058	1.3247	0.0371285	0.000110744
AmCyan	7164	0.633982		Ctrl-Rot	0.650541	0.650541	1		Ndi1+Rot	1.10406	1.09065	0.966736	1.05381	0.0757098		0.00510998
FITC	11300			Ndi1-Rot	0.633982	0.650541	0.974547
Ctrl+Rot				Ctrl+Rot	0.836879	0.650541	1.28644
AmCyan	11800	0.836879		Ndi1+Rot	0.718235	0.650541	1.10406
FITC	14100
Ndi1+Rot
AmCyan	6936	0.718235
FITC	9657
R2
Ctrl-Rot		AmCyan/FITC
AmCyan	11300	0.594737			AmCyan/FITC		Relative SoNar level
FITC	19000			Ctrl-Rot	0.594737	0.594737	1
Ndi1-Rot				Ndi1-Rot	0.575472	0.594737	0.967607
AmCyan	12200	0.575472		Ctrl+Rot	0.789256	0.594737	1.32707
FITC	21200			Ndi1+Rot	0.648649	0.594737	1.09065
Ctrl+Rot
AmCyan	19100	0.789256
FITC	24200
Ndi1+Rot
AmCyan	12000	0.648649
FITC	18500
R3
Ctrl-Rot		AmCyan/FITC			AmCyan/FITC		Relative SoNar level
AmCyan	11100	0.616667		Ctrl-Rot	0.616667	0.616667	1
FITC	18000			Ndi1-Rot	0.61236	0.616667	0.993015
Ndi1-Rot				Ctrl+Rot	0.839024	0.616667	1.36058
AmCyan	10900	0.61236		Ndi1+Rot	0.596154	0.616667	0.966736
FITC	17800
Ctrl+Rot
AmCyan	17200	0.839024
FITC	20500
Ndi1+Rot
AmCyan	12400	0.596154
FITC	20800
