# Supplementary material for: Mitochondrial NADH-redox inflexibility constrains genomic and epigenetic stability in pluripotent stem cells
Source: EMBO J. 2026 May 27;45(13):4417–46. doi: 10.1038/s44318-026-00784-2 (PMC13324003; doi:10.1038/s44318-026-00784-2)
Supplement: Supplementary file 6 — Source data Fig. 4 [file 44318_2026_784_MOESM6_ESM.zip › Figure 4/J/Numerical_Data_for_Fig_4J.xlsx]

## Sheet: Sheet1
id	symbol	H9	HEFs_0127	HEFs_0928	HEFs_1117	HEFs-0330	HEFs-AVG	H9/HEFs Log2 fold
ENSG00000178445	GLDC	8.605	0.03747	0.03921	0.2419	0.0940089	0.103147	6.3824
ENSG00000123453	SARDH	1.83213	0.41429	0.41072	0.08447	0.355214	0.316174	2.53473
ENSG00000176974	SHMT1	5.80372	0.99665	1.71685	1.54434	2.24151	1.62484	1.83668
ENSG00000100714	MTHFD1	21.227	9.21505	6.81497	5.96801	12.7732	8.6928	1.288
ENSG00000116984	MTR	9.1663	3.72985	4.26261	3.07986	4.88013	3.98811	1.20063
ENSG00000159131	GART	22.7062	12.3437	10.3095	7.08607	10.1448	9.97101	1.18728
ENSG00000065911	MTHFD2	105.426	82.6642	46.0109	33.6566	30.4237	48.1888	1.12946
ENSG00000091140	DLD	30.6336	21.6581	18.2327	10.7731	15.3019	16.4915	0.893395
ENSG00000182199	SHMT2	100.639	65.858	61.1901	55.6906	51.1282	58.4667	0.783505
ENSG00000140905	GCSH	6.48715	4.28101	2.35114	1.3173	7.68312	3.90814	0.731101
ENSG00000100116	GCAT	13.5875	12.9469	9.77254	12.7851	8.14711	10.9129	0.31625
ENSG00000176890	TYMS	13.9975	14.2827	8.32447	9.45489	15.8823	11.9861	0.223807
ENSG00000177000	MTHFR	1.63341	1.11845	2.47737	2.3252	1.60165	1.88067	-0.203357
ENSG00000145020	AMT	0.09329	0.03886	0.10166	0.04516	2.15926	0.586234	-2.65168
ENSG00000132837	DMGDH	0.05101	0.16999	0.66707	0.32925	0.354671	0.380245	-2.89808
