# Supplementary material for: Mitochondrial NADH-redox inflexibility constrains genomic and epigenetic stability in pluripotent stem cells
Source: EMBO J. 2026 May 27;45(13):4417–46. doi: 10.1038/s44318-026-00784-2 (PMC13324003; doi:10.1038/s44318-026-00784-2)
Supplement: Supplementary file 6 — Source data Fig. 4 [file 44318_2026_784_MOESM6_ESM.zip › Figure 4/L/Numerical_Data_for_Fig_4L.xlsx]

## Sheet: Sheet1
R1					Relative cell number				Relative cell number
Ctrl-Rot	0.63	1.5	0.945	0.945	1				R1	R2	R3	R4	AVERAGE	STDEV	T.TEST
DS+SHIN1-Rot	0.76	1	0.76	0.945	0.804233			Ctrl-Rot	1	1	1	1	1	0
Ctrl+Rot	0.11	1	0.11	0.945	0.116402			DS+SHIN1-Rot	0.804233	0.669643	0.710891	0.56	0.686192	0.101229	0.000811546
DS+SHIN1+Rot	0.25	1	0.25	0.945	0.26455			Ctrl+Rot	0.116402	0.0803571	0.0742574	0.066	0.0842542	0.0222248	2.15028e-10
								DS+SHIN1+Rot	0.26455	0.322321	0.19802	0.22	0.251223	0.0548879		0.00133202
R2					Relative cell number
Ctrl-Rot	1.12	1	1.12	1.12	1
DS+SHIN1-Rot	0.75	1	0.75	1.12	0.669643
Ctrl+Rot	0.09	1	0.09	1.12	0.0803571
DS+SHIN1+Rot	0.361	1	0.361	1.12	0.322321
R3
Ctrl-Rot	1.01	2	2.02	2.02	1
DS+SHIN1-Rot	0.718	2	1.436	2.02	0.710891
Ctrl+Rot	0.15	1	0.15	2.02	0.0742574
DS+SHIN1+Rot	0.4	1	0.4	2.02	0.19802
R4					Relative cell number
Ctrl-Rot	2.5	1	2.5	2.5	1
DS+SHIN1-Rot	1.4	1	1.4	2.5	0.56
Ctrl+Rot	0.165	1	0.165	2.5	0.066
DS+SHIN1+Rot	0.55	1	0.55	2.5	0.22
