# Supplementary material for: Mitochondrial NADH-redox inflexibility constrains genomic and epigenetic stability in pluripotent stem cells
Source: EMBO J. 2026 May 27;45(13):4417–46. doi: 10.1038/s44318-026-00784-2 (PMC13324003; doi:10.1038/s44318-026-00784-2)
Supplement: Supplementary file 6 — Source data Fig. 4 [file 44318_2026_784_MOESM6_ESM.zip › Figure 4/M/Numerical_Data_for_Fig_4M.xlsx]

## Sheet: Sheet1
	R1					R2					R3
		Ctrl-Rot	Ctrl+Rot	DS+SHIN-Rot	DS+SHIN+Rot		Ctrl-Rot	Ctrl+Rot	DS+SHIN-Rot	DS+SHIN+Rot		Ctrl-Rot	Ctrl+Rot	DS+SHIN-Rot	DS+SHIN+Rot
	NADT	0.484	0.507	0.529	0.456	NADT	0.491	0.528	0.543	0.473	NADT	0.478	0.472	0.446	0.444
	NADH	0.28	0.355	0.301	0.282	NADH	0.279	0.355	0.303	0.278	NADH	0.295	0.37	0.305	0.262
	NADH	0.28	0.355	0.301	0.282	NADH	0.279	0.355	0.303	0.278	NADH	0.295	0.37	0.305	0.262
	NAD+	0.204	0.152	0.228	0.174	NAD+	0.212	0.173	0.24	0.195	NAD+	0.183	0.102	0.141	0.182
	NADH/NAD+	1.37255	2.33553	1.32018	1.62069	NADH/NAD+	1.31604	2.05202	1.2625	1.42564	NADH/NAD+	1.61202	3.62745	2.16312	1.43956
				Relative NADH/NAD+ ratio					Relative NADH/NAD+ ratio					Relative NADH/NAD+ ratio
	Ctrl-Rot	1.37255	1.37255	1		Ctrl-Rot	1.31604	1.31604	1		Ctrl-Rot	1.61202	1.61202	1
	DS+SHIN1-Rot	1.32018	1.37255	0.961842		DS+SHIN1-Rot	1.2625	1.31604	0.959319		DS+SHIN1-Rot	2.16312	1.61202	1.34187
	Ctrl+Rot	2.33553	1.37255	1.7016		Ctrl+Rot	2.05202	1.31604	1.55924		Ctrl+Rot	3.62745	1.61202	2.25025
	DS+SHIN1+Rot	1.62069	1.37255	1.18079		DS+SHIN1+Rot	1.42564	1.31604	1.08328		DS+SHIN1+Rot	1.43956	1.61202	0.893015
		Relative NADH/NAD+ ratio
		R1	R2	R3	AVERAGE	STDEV	T.TEST
	Ctrl-Rot	1	1	1	1	0
	DS+SHIN1-Rot	0.961842	0.959319	0.893015	0.938059	0.0390291	0.0514352
	Ctrl+Rot	1.7016	1.55924	2.25025	1.83703	0.364868	0.0164913
	DS+SHIN1+Rot	1.18079	1.08328	1.34187	1.20198	0.130589		0.0469479
